# Supplementary material for: Integrated In Silico Analysis of Pathway Designs for Synthetic Photo-Electro-Autotrophy
Source: PLoS One. 2016 Jun 23;11(6):e0157851. doi: 10.1371/journal.pone.0157851 (PMC4919048; doi:10.1371/journal.pone.0157851)
Supplement: S1 Table — (XLSX) [file pone.0157851.s017.xlsx]

## Sheet: Reactions
ID	enzyme	reaction	EC-number	native in E. coli	lower bound	upper bound
Calvin cycle
RUBISCO	Ribulose-bisphosphate carboxylate	ribulose-1,5-biphosphate + CO2 + H2O --> 2 glycerate-3-phosphate + 2 H	4.1.1.39	n	0	1000
PGK	Phosphoglycerate kinase	glycerate-3-phosphate + ATP <--> glycerate-bisphosphate + ADP	2.7.2.3	y	-1000	1000
GAPD	Glyceraldehyde-3-phosphate dehydrogenase (phosphorylating)	glycerate-bisphosphate + NADH + H <--> glyceraldehyde-3-phosphate + NAD + phosphate	1.2.1.12-13	y	-1000	1000
TPI	Triose-phosphate isomerase	glyceraldehyde-3-phosphate <--> dihydroxyacetone-phosphate	5.3.1.1	y	-1000	1000
FBA	Fructose-bisphosphate aldolase	glyceraldehyde-3-phosphate + dihydroxyacetone-phosphate <--> fructose-1,6-bisphosphate	4.1.2.13	y	-1000	1000
FBP	Fructose-bisphophatase	fructose-1,6-bisphosphate + H2O --> fructose-6-phosphate + phosphate	3.1.3.11	y	0	1000
TKT2	Transketolase	fructose-6-phosphate + glyceraldehyde-3-phosphate <--> erythrose-4-phosphate + xylulose-5-phosphate	2.2.1.1	y	-1000	1000
SBA/FBA3	Sedoheptulose-1,7-bisphosphate/fructose-1,7-bisphosphate aldolase	erythrose-4-phosphate + dihydroxyacetone-phosphate --> sedoheptulose-1,7-bisphosphate	4.1.2.13	y	0	1000
SBP	Sedoheptulose-bisphosphatase	sedoheptulose-1,7-bisphosphate +H2O --> sedoheptulose-7-phosphate + phosphate	3.1.3.37	n	0	1000
TKT1	Transketolase	sedoheptulose-7-phosphate + glyceraldehyde-3-phosphate <--> ribose-5-phosphate + xylulose-5-phosphate	2.2.1.1	y	-1000	1000
RPI	Ribose-5-phosphate isomerase	ribose-5-phosphate <--> ribulose-5-phosphate	5.3.1.6	y	-1000	1000
RPE	Ribulose-phosphate 3-epimerase	xylulose-5-phosphate <--> ribulose-5-phosphate	5.1.3.1	y	-1000	1000
PRKA	Phosphoribulokinase	ribulose-5-phosphate + ATP --> ribulose-1,5-biphosphate + ADP + H	2.7.1.19	n	0	1000
rTCA cycle
ACL	ATP citrate lyase	citrate + ATP + CoA --> oxaloacetate + acetyl-CoA + ADP + phosphate	2.3.3.8	n	0	1000
MDH	malate dehydrogenase	oxaloacetate + NADH + H <--> malate + NAD	1.1.1.37	y	-1000	1000
FUM	fumarate hydratase	malate <--> fumarate + H2O	4.2.1.2	y	-1000	1000
SUCDH	succinate dehydrogenase	fumarate + NADH + H --> succinate + NAD	1.3.99.1	y	0	1000
SUCOAS	succinate-CoA ligase	succinate + ATP + CoA <--> succinyl-CoA + ADP + phosphate	6.2.1.5	y	-1000	1000
OGOR	2-oxoglutarate:ferredoxin oxidoreductase synthase	succinyl-CoA + CO2 + 2 ferredoxin(red) + H --> 2-oxoglutarate + 2 ferredoxin(ox) + CoA	1.2.7.3	n	0	1000
ICDHyr	isocitrate dehydrogenase	2-oxoglutarate + CO2 + NADPH <--> isocitrate + NADP	1.1.1.42	y	-1000	1000
CITHL	Aconitate hydratase	isocitrate --> citrate	4.2.1.3	y	0	1000
PYRS	pyruvate synthase	acetyl-CoA + 2 ferredoxin(red) + CO2 + H --> pyruvate + 2 ferredoxin(ox) + CoA	1.2.7.1	y	0	1000
PyrS-PyrC-GLX bicycle
PYRS	pyruvate synthase	acetyl-CoA + 2 ferredoxin(red) + CO2 + H --> pyruvate + 2 ferredoxin(ox) + CoA	1.2.7.1	y	0	1000
PYRC	pyruvate carboxylase	pyruvate + HCO3 + ATP --> oxaloacetate + ADP + phosphate + H	6.4.1.1	n	0	1000
MDH	malate dehydrogenase (NAD)	oxaloacetate + NADH + H <--> malate + NAD	1.1.1.37	y	-1000	1000
MTK	malate thiokinase	malate + ATP + CoA --> malyl-CoA + ADP + phosphate	6.2.1.9	n	0	1000
MCL	malyl-CoA lyase	malyl-CoA --> acetyl-CoA + glyoxylate	4.1.3.24	n	0	1000
ICL	Isocitrate lyase	succinate + glyoxylate <--> isocitrate	4.1.3.1	y	-1000	1000
CITHL	Aconitate hydratase	isocitrate --> citrate	4.2.1.3	y	0	1000
ACL	ATP citrate lyase	citrate + ATP + CoA --> oxaloacetate + acetyl-CoA + ADP + phosphate	2.3.3.8	n	0	1000
MDH	malate dehydrogenase	oxaloacetate + NADH + H <--> malate + NAD	1.1.1.37	y	-1000	1000
FUM	fumarate hydratase	malate <--> fumarate + H2O	4.2.1.2	y	-1000	1000
SUCDH	succinate dehydrogenase	fumarate + NADPH + H --> succinate + NADP	1.3.99.1	y	0	1000
PyrS-PEPC-GLX bicycle
PYRS	pyruvate synthase	acetyl-CoA + 2 ferredoxin(red) + CO2 + H --> pyruvate + 2 ferredoxin(ox) + CoA	1.2.7.1	y	0	1000
PPS	pyruvate water dikinase	pyruvate + ATP + H2O --> phosphoenolpyruvate + AMP + phosphate + 2 H	2.7.9.2	y	0	1000
PPC	Phosphoenolpyruvate carboxylase	phosphoenolpyruvate + HCO3 --> oxaloacetate + phosphate	4.1.1.31	y	0	1000
MDH	malate dehydrogenase (NAD)	oxaloacetate + NADH + H <--> malate + NAD	1.1.1.37	y	-1000	1000
MTK	malate thiokinase	malate + ATP + CoA --> malyl-CoA + ADP + phosphate	6.2.1.9	n	0	1000
MCL	malyl-CoA lyase	malyl-CoA --> acetyl-CoA + glyoxylate	4.1.3.24	n	0	1000
ICL	Isocitrate lyase	succinate + glyoxylate <--> isocitrate	4.1.3.1	y	-1000	1000
CITHL	Aconitate hydratase	isocitrate --> citrate	4.2.1.3	y	0	1000
ACL	ATP citrate lyase	citrate + ATP + CoA --> oxaloacetate + acetyl-CoA + ADP + phosphate	2.3.3.8	n	0	1000
MDH	malate dehydrogenase	oxaloacetate + NADH + H <--> malate + NAD	1.1.1.37	y	-1000	1000
FUM	fumarate hydratase	malate <--> fumarate + H2O	4.2.1.2	y	-1000	1000
SUCDH	succinate dehydrogenase	fumarate + NADPH + H --> succinate + NADP	1.3.99.1	y	0	1000
3HP-4HB cycle
ACCOAC	acetyl-CoA carboxylase	acetyl-CoA + HCO3 + ATP --> malonyl-CoA + ADP + phosphate + H	6.4.1.2	y	0	1000
MALCOAR	malonyl-CoA reductase	malonyl-CoA + 2 NADPH + 2 H --> 3-hydroxypropionate + 2 NADP + CoA	1.1.1.298	n	0	1000
PPCOAS	propionyl-CoA synthase	3hydroxypropionate + CoA + ATP + NADPH + H --> propanoyl-CoA + H2O + NADP + AMP + diphosphate	6.2.1.36/4.2.1.116/1.3.1.84	n	0	1000
PPCOAC	propionyl-CoA carboxylase	propanoyl-CoA + HCO3 + ATP --> (S)-methylmalonyl-CoA + ADP + phosphate + H	6.4.1.3	n	0	1000
MMCOAE	methylmalonyl-CoA epimerase	(S)-methylmalonyl-CoA --> (R)-methylmalonyl-CoA	5.1.99.1	n	0	1000
MMCOAM	methylmalonyl-CoA mutase	(R)-methylmalonyl-CoA --> succinyl-CoA	5.4.99.2	y	0	1000
SUCCOAR	succinyl-CoA reductase	succinyl-CoA + NADPH + H --> succinic-semialdehyde + CoA + NADP	1.2.1.76	n	0	1000
SSAR	succinate-semialdehyde reductase	succinic-semialdehyde + NADPH + H --> gamma-hydroxybutyrate + NADP	1.1.1.61	n	0	1000
HB4COAS	4-hydroxybutyryl-CoA synthetase	gamma-hydroxybutyrate + ATP + CoA --> 4-hydroxybutanoyl-CoA + AMP + diphosphate	6.2.1.-	n	0	1000
HB4COADH	4-hydroxybutyryl-CoA dehydratase	4-hydroxybutanoyl-CoA --> crotonyl-CoA + H2O	4.2.1.120/5.3.3.3	n	0	1000
ECOAH1	3-hydroxyacyl-CoA dehydratase (3-hydroxybutanoyl-CoA)	crotonyl-CoA + H2O --> (S)-3-hydroxybutanoyl-CoA	4.2.1.17	y	0	1000
HACD1	3-hydroxyacyl-CoA dehydrogenase (acetoacetyl-CoA)	(S)-3-hydroxybutanoyl-CoA + NAD --> acetoacetyl-CoA + NADH + H	1.1.1.35	y	0	1000
ACACT1r	acetyl-CoA C-acetyltransferase	acetoacetyl-CoA + CoA --> 2 acetyl-CoA	2.3.1.9	y	0	1000
DC-4HB cycle
PYRS	pyruvate synthase	acetyl-CoA + 2 ferredoxin(red) + CO2 + H --> pyruvate + 2 ferredoxin(ox) + CoA	1.2.7.1	y	0	1000
PPS	pyruvate water dikinase	pyruvate + ATP + H2O --> phosphoenolpyruvate + AMP + phosphate + 2 H	2.7.9.2	y	0	1000
PPC	Phosphoenolpyruvate carboxylase	phosphoenolpyruvate + HCO3 --> oxaloacetate + phosphate	4.1.1.31	y	0	1000
MDH	malate dehydrogenase (NAD)	oxaloacetate + NADH + H <--> malate + NAD	1.1.1.37	y	-1000	1000
FUM	fumarate hydratase	malate <--> fumarate + H2O	4.2.1.2	y	-1000	1000
SUCDH	succinate dehydrogenase	fumarate + NADPH + H --> succinate + NADP	1.3.99.1	y	0	1000
SUCOAS	succinate-CoA ligase	succinate + ATP + CoA <--> succinyl-CoA + ADP + phosphate	6.2.1.5	y	-1000	1000
SUCCOAR	succinyl-CoA reductase	succinyl-CoA + NADPH + H --> succinic-semialdehyde + CoA + NADP	1.2.1.76	n	0	1000
SSAR	succinate-semialdehyde reductase	succinic-semialdehyde + NADPH + H --> gamma-hydroxybutyrate + NADP	1.1.1.61	n	0	1000
HB4COAS	4-hydroxybutyryl-CoA synthetase	gamma-hydroxybutyrate + ATP + CoA --> 4-hydroxybutanoyl-CoA + AMP + diphosphate	6.2.1.-	n	0	1000
HB4COADH	4-hydroxybutyryl-CoA dehydratase	4-hydroxybutanoyl-CoA --> crotonyl-CoA + H2O	4.2.1.120/5.3.3.3	n	0	1000
ECOAH1	3-hydroxyacyl-CoA dehydratase (3-hydroxybutanoyl-CoA)	crotonyl-CoA + H2O --> (S)-3-hydroxybutanoyl-CoA	4.2.1.17	y	0	1000
HACD1	3-hydroxyacyl-CoA dehydrogenase (acetoacetyl-CoA)	(S)-3-hydroxybutanoyl-CoA + NAD --> acetoacetyl-CoA + NADH + H	1.1.1.35	y	0	1000
ACACT1r	acetyl-CoA C-acetyltransferase	acetoacetyl-CoA + CoA --> 2 acetyl-CoA	2.3.1.9	y	0	1000
proton-pumping rhodopsin
Htpp	proton transport by rhodopsin	H(ext) <--> H(cyt)	-	n	[0, -50]	1000
electron donation and reducing equivalents regeneration
EX_elec	electron uptake	elec <-->	-	n	-1000	1000
NADPELEC	NADPH regeneration	NADP + H + 2 elec--> NADPH	-	n	0	1000
FDELEC	Ferredoxin regeneration	ferredoxin(ox) + elec --> ferredoxin(red)	-	n	0	1000
Constraints for prevention of forming by-products
EX_ac_e	Acetate exchange	acetate(ext) <-->	-		0	0
EX_acald_e	Acetaldehyde exchange	acetaldehyde(ext) <-->	-		0	0
EX_akg_e	2-Oxoglutarate exchange	2-oxoglutarate(ext) <-->	-		0	0
EX_etoh_e	Ethanol exchange	ethanol(ext) <-->	-		0	0
EX_for_e	Formate exchange	formate(ext) <-->	-		0	0
EX_fru_e	D-Fructose exchange	fructose(ext) <-->	-		0	0
EX_fum_e	Fumarate exchange	fumarate(ext) <-->	-		0	0
EX_glc_e	D-Glucose exchange	D-glucose(ext) <-->	-		0	0
EX_gln_L_e	L-Glutamine exchange	L-glutamate(ext) <-->	-		0	0
EX_glu_L_e	L-Glutamate exchange	L-glutamine(ext) <-->	-		0	0
EX_lac_D_e	D-Lactate exchange	lactate(ext) <-->	-		0	0
EX_mal_L_e	L-Malate exchange	malate(ext) <-->	-		0	0
EX_pyr_e	Pyruvate exchange	pyruvate(ext) <-->	-		0	0
EX_succ_e	Succinate exchange	succinate(ext) <-->	-		0	0
For all reactions not mentioned here no further constraints were applied, so lower bound = -1000 and higher bound = 1000.

## Sheet: Biomass reaction
Reactant	stoichiometric coefficient
D-glucose-6-phosphate	0.205
D-fructose-6-phosphate	0.0709
D-erythrose-4-phosphate	0.361
α-D-ribose-5-phosphate	0.8977
glyceraldehyde-3-phosphate	0.129
3-phospho-D-glycerate	1.496
phosphoenolpyruvate	0.5191
pyruvate	2.8328
acetyl-CoA	3.7474
oxaloacetate	1.7867
L-glutamate	4.9414
L-glutamine	0.2557
ATP	59.81
H2O	59.81
NAD	3.547
NADPH	13.0279
Product	stoichiometric coefficient
2-oxoglutarate	4.1182
Coenzyme A	3.7478
Phosphate	59.81
ADP	59.81
H	59.81
NADH	3.547
NADPH	13.0279

## Sheet: Thermodynamics
ID	enzyme	reaction	EC-number	∆G'0 (kJ/mol)
ACACT1r	acetyl-CoA C-acetyltransferase	acetoacetyl-CoA + CoA --> 2 acetyl-CoA	2.3.1.9	-26.0356
ACCOAC	acetyl-CoA carboxylase	acetyl-CoA + HCO3 + ATP --> malonyl-CoA + ADP + phosphate + H	6.4.1.2	-14.711
ACL	ATP citrate lyase	citrate + ATP + CoA --> oxaloacetate + acetyl-CoA + ADP + phosphate	2.3.3.8	10.2467
CITHL	citrate hydro-lyase	isocitrate --> citrate	4.2.1.3	-7.63378
ECOAH1	3-hydroxyacyl-CoA dehydratase (3-hydroxybutanoyl-CoA)	crotonyl-CoA + H2O --> (S)-3-hydroxybutanoyl-CoA	4.2.1.17	-3.79382
FBA	Fructose-bisphosphate aldolase	glyceraldehyde-3-phosphate + dihydroxyacetone-phosphate --> fructose-1,6-bisphosphate	4.1.2.13	-19.4
FBP	Fructose-bisphophatase	fructose-1,6-bisphosphate + H2O --> fructose-6-phosphate + phosphate	3.1.3.11	-11.5
FUM	fumarate hydratase	malate --> fumarate + H2O	4.2.1.2	3.44574
GAPD	Glyceraldehyde-3P dehydrogenase (phosphorylating)	glycerate-bisphosphate + NADPH + H --> glyceraldehyde-3-phosphate + NADP + phosphate	1.2.1.12-13	-3
HACD1	3-hydroxyacyl-CoA dehydrogenase (acetoacetyl-CoA)	(S)-3-hydroxybutanoyl-CoA + NAD --> acetoacetyl-CoA + NADH + H	1.1.1.35	14.5697
HB4COADH	4-hydroxybutyryl-CoA dehydratase	4-hydroxybutanoyl-CoA --> vinylacetyl-CoA + H2O	4.2.1.120	-7.72718
HB4COAS	4-hydroxybutyryl-CoA synthetase	gamma-hydroxybutyrate + ATP + CoA --> 4-hydroxybutanoyl-CoA + AMP + diphosphate	6.2.1.-	-5.90337
ICDHyr	isocitrate dehydrogenase	2-oxoglutarate + CO2 + NADPH --> isocitrate + NADP	1.1.1.42	-6.06385
MALCOAR	malonyl-CoA reductase	malonyl-CoA + 2 NADPH + 2 H --> 3-hydroxypropionate + 2 NADP + CoA	1.1.1.298	-9.86293
MCL	malyl-CoA lyase	malyl-CoA --> acetyl-CoA + glyoxylate	4.1.3.24	14.156
MDH	malate dehydrogenase (NAD)	oxaloacetate + NADH + H --> malate + NAD	1.1.1.37	-26.896
MMCOAE	methylmalonyl-CoA epimerase	(S)-methylmalonyl-CoA --> (R)-methylmalonyl-CoA	5.1.99.1	-8.6402e-12
MMCOAM	methylmalonyl-CoA mutase	(R)-methylmalonyl-CoA --> succinyl-CoA	5.4.99.2	-7.57165
MTK	malate thiokinase	malate + ATP + CoA --> malyl-CoA + ADP + phosphate	6.2.1.9	-6.11021
OGOR	2-oxoglutarate:ferredoxin oxidoreductase synthase	succinyl-CoA + CO2 + 2 ferredoxin(red) + H --> 2-oxoglutarate + 2 ferredoxin(ox) + CoA	1.2.7.3	14.0158
PGK	Phosphoglycerate kinase	glycerate-3-phosphate + ATP --> glycerate-bisphosphate + ADP	2.7.2.3	18.7
PPC	PEP carboxylase	phosphoenolpyruvate + HCO3 --> oxaloacetate + phosphate	4.1.1.31	-39.1225
PPCOAC	propionyl-CoA carboxylase	propanoyl-CoA + HCO3 + ATP --> (S)-methylmalonyl-CoA + ADP + phosphate + H	6.4.1.3	-12.9867
PPCOAS	propionyl-CoA synthase	3hydroxypropionate + CoA + ATP + NADPH + H --> propanoyl-CoA + H2O + NADP + AMP + diphosphate	6.2.1.36/4.2.1.116/1.3.1.84	-59.0761
PPS	pyruvate water dikinase	pyruvate + ATP + H2O --> phosphoenolpyruvate + AMP + phosphate + 2 H	2.7.9.2	-2.08493
PRKA	Phosphoribulokinase	ribulose-5-phosphate + ATP --> ribulose-1,5-biphosphate + ADP + H	2.7.1.19	-22.5
PYRC	pyruvate carboxylase	pyruvate + HCO3 + ATP --> oxaloacetate + ADP + phosphate + H	6.4.1.1	-14.2984
PYRS	pyruvate synthase	acetyl-CoA + 2 ferredoxin(red) + CO2 + H --> pyruvate + 2 ferredoxin(ox) + CoA	1.2.7.1	21.1877
RPE	Ribulose-Phosphate 3-epimerase	xylulose-5-phosphate --> ribulose-5-phosphate	5.1.3.1	3.4
RPI	Ribose-5-phosphate isomerase	ribose-5-phosphate --> ribulose-5-phosphate	5.3.1.6	2
RUBISCO	Ribulose-bisphosphate carboxylate	ribulose-1,5-biphosphate + CO2 + H2O --> 2 glycerate-3-phosphate + 2 H	4.1.1.39	-34.4
SBA	Fructose-bisphosphate aldolase	erythrose-4-phosphate + dihydroxyacetone-phosphate --> sedoheptulose-1,7-bisphosphate	4.1.2.13	-13.8
SBP	Sedoheptulose-bisphosphatase	sedoheptulose-1,7-bisphosphate +H2O --> sedoheptulose-7-phosphate + phosphate	3.1.3.37	-16.4
SSAR	succinate-semialdehyde reductase	succinic-semialdehyde + NADPH + H --> gamma-hydroxybutyrate + NADP	1.1.1.61	-20.1615
SUCCOAR	succinyl-CoA reductase	succinyl-CoA + NADPH + H --> succinic-semialdehyde + CoA + NADP	1.2.1.76	12.5271
SUCDH	succinate dehydrogenase	fumarate + NADPH + H --> succinate + NADP	1.3.99.1	-59.7012
SUCOAS	succinate-CoA ligase	succinate + ATP + CoA --> succinyl-CoA + ADP + phosphate	6.2.1.5	-1.33798
TKT1	Transketolase	sedoheptulose-7-phosphate + glyceraldehyde-3-phosphate --> ribose-5-phosphate + xylulose-5-phosphate	2.2.1.1	3.8
TKT2	Transketolase	fructose-6-phosphate + glyceraldehyde-3-phosphate -> erythrose-4-phosphate + xylulose-5-phosphate	2.2.1.1	10.1
TPI	Triose-phosphate isomerase	glyceraldehyde-3-phosphate --> dihydroxyacetone-phosphate	5.3.1.1	-5.5

## Sheet: Specific Activities
ID	enzyme	reaction	EC-number	Specific Activity (µmol/min/mg)
ACACT1r	acetyl-CoA C-acetyltransferase	acetoacetyl-CoA + CoA --> 2 acetyl-CoA	2.3.1.9	395
ACCOAC	acetyl-CoA carboxylase	acetyl-CoA + HCO3 + ATP --> malonyl-CoA + ADP + phosphate + H	6.4.1.2	18
ACL	ATP citrate lyase	citrate + ATP + CoA --> oxaloacetate + acetyl-CoA + ADP + phosphate	2.3.3.8	11.7
CITHL	citrate hydro-lyase	isocitrate --> citrate	4.2.1.3	14.9
ECOAH1	3-hydroxyacyl-CoA dehydratase (3-hydroxybutanoyl-CoA)	crotonyl-CoA + H2O --> (S)-3-hydroxybutanoyl-CoA	4.2.1.17	1900
ENO	Enolase	glycerate-2-phosphate --> phosphoenolpyruvate + H2O	4.2.1.11	125.07
FBA	Fructose-bisphosphate aldolase	glyceraldehyde-3-phosphate + dihydroxyacetone-phosphate --> fructose-1,6-bisphosphate	4.1.2.13	29.5
FBP	Fructose-bisphophatase	fructose-1,6-bisphosphate + H2O --> fructose-6-phosphate + phosphate	3.1.3.11	68
FUM	fumarate hydratase	malate --> fumarate + H2O	4.2.1.2	800
GAPD	Glyceraldehyde-3P dehydrogenase (phosphorylating)	glycerate-bisphosphate + NADPH + H --> glyceraldehyde-3-phosphate + NADP + phosphate	1.2.1.12-13	145
HACD1	3-hydroxyacyl-CoA dehydrogenase (acetoacetyl-CoA)	(S)-3-hydroxybutanoyl-CoA + NAD --> acetoacetyl-CoA + NADH + H	1.1.1.35	30
HB4COADH	4-hydroxybutyryl-CoA dehydratase	4-hydroxybutanoyl-CoA --> crotonyl-CoA + H2O	4.2.1.120/5.3.3.3	5
HB4COAS	4-hydroxybutyryl-CoA synthetase	gamma-hydroxybutyrate + ATP + CoA --> 4-hydroxybutanoyl-CoA + AMP + diphosphate	6.2.1.-	0.96
ICDHyr	isocitrate dehydrogenase	2-oxoglutarate + CO2 + NADPH --> isocitrate + NADP	1.1.1.42	53.1
ICL	Isocitrate lyase	succinate + glyoxylate --> isocitrate	4.1.3.1	70
MALCOAR	malonyl-CoA reductase	malonyl-CoA + 2 NADPH + 2 H --> 3-hydroxypropionate + 2 NADP + CoA	1.1.1.298	10
MCL	malyl-CoA lyase	malyl-CoA --> acetyl-CoA + glyoxylate	4.1.3.24	23
MDH	malate dehydrogenase (NAD)	oxaloacetate + NADH + H --> malate + NAD	1.1.1.37	1250
MMCOAE	methylmalonyl-CoA epimerase	(S)-methylmalonyl-CoA --> (R)-methylmalonyl-CoA	5.1.99.1	177
MMCOAM	methylmalonyl-CoA mutase	(R)-methylmalonyl-CoA --> succinyl-CoA	5.4.99.2	23.5
MTK	malate thiokinase	malate + ATP + CoA --> malyl-CoA + ADP + phosphate	6.2.1.9	5.4
OGOR	2-oxoglutarate:ferredoxin oxidoreductase synthase	succinyl-CoA + CO2 + 2 ferredoxin(red) + H --> 2-oxoglutarate + 2 ferredoxin(ox) + CoA	1.2.7.3	12.11
PDH	Pyruvate Dehydrogenase	pyruvate + NAD + CoA --> acetyl-CoA + CO2 + NADH	1.2.7.1	5.05
PGK	Phosphoglycerate kinase	glycerate-3-phosphate + ATP --> glycerate-bisphosphate + ADP	2.7.2.3	760
PGM	Phosphoglycerate Mutase	glycerate-3-phosphate --> glycerate-2-phosphate	5.4.2.1	248.15
PPC	PEP carboxylase	phosphoenolpyruvate + HCO3 --> oxaloacetate + phosphate	4.1.1.31	35.2
PPCOAC	propionyl-CoA carboxylase	propanoyl-CoA + HCO3 + ATP --> (S)-methylmalonyl-CoA + ADP + phosphate + H	6.4.1.3	29.6
PPCOAS	propionyl-CoA synthase	3hydroxypropionate + CoA + ATP + NADPH + H --> propanoyl-CoA + H2O + NADP + AMP + diphosphate	6.2.1.36/4.2.1.116/1.3.1.84	4
PPS	pyruvate water dikinase	pyruvate + ATP + H2O --> phosphoenolpyruvate + AMP + phosphate + 2 H	2.7.9.2	11.1
PRKA	Phosphoribulokinase	ribulose-5-phosphate + ATP --> ribulose-1,5-biphosphate + ADP + H	2.7.1.19	335
PYK	Pyruvate Kinase	phosphoenolpyruvate + ADP + H --> pyruvate + ATP	2.7.1.40	321.64
PYRC	pyruvate carboxylase	pyruvate + HCO3 + ATP --> oxaloacetate + ADP + phosphate + H	6.4.1.1	32.4
PYRS	pyruvate synthase	acetyl-CoA + 2 ferredoxin(red) + CO2 + H --> pyruvate + 2 ferredoxin(ox) + CoA	1.2.7.1	5.78
RPE	Ribulose-Phosphate 3-epimerase	xylulose-5-phosphate --> ribulose-5-phosphate	5.1.3.1	1200
RPI	Ribose-5-phosphate isomerase	ribose-5-phosphate --> ribulose-5-phosphate	5.3.1.6	1850
RUBISCO	Ribulose-bisphosphate carboxylate	ribulose-1,5-biphosphate + CO2 + H2O --> 2 glycerate-3-phosphate + 2 H	4.1.1.39	3.5
SBA	Fructose-bisphosphate aldolase	erythrose-4-phosphate + dihydroxyacetone-phosphate --> sedoheptulose-1,7-bisphosphate	4.1.2.13	11.8
SBP	Sedoheptulose-bisphosphatase	sedoheptulose-1,7-bisphosphate +H2O --> sedoheptulose-7-phosphate + phosphate	3.1.3.37	25.2
SSAR	succinate-semialdehyde reductase	succinic-semialdehyde + NADPH + H --> gamma-hydroxybutyrate + NADP	1.1.1.61	2800
SUCCOAR	succinyl-CoA reductase	succinyl-CoA + NADPH + H --> succinic-semialdehyde + CoA + NADP	1.2.1.76	34
SUCDH	succinate dehydrogenase	fumarate + NADPH + H --> succinate + NADP	1.3.99.1	177
SUCOAS	succinate-CoA ligase	succinate + ATP + CoA --> succinyl-CoA + ADP + phosphate	6.2.1.5	29.5
TKT1	Transketolase	sedoheptulose-7-phosphate + glyceraldehyde-3-phosphate --> ribose-5-phosphate + xylulose-5-phosphate	2.2.1.1	22.4
TKT2	Transketolase	fructose-6-phosphate + glyceraldehyde-3-phosphate -> erythrose-4-phosphate + xylulose-5-phosphate	2.2.1.1	58.9
TPI	Triose-phosphate isomerase	glyceraldehyde-3-phosphate --> dihydroxyacetone-phosphate	5.3.1.1	9030
