# Supplementary material for: Integrated In Silico Analysis of Pathway Designs for Synthetic Photo-Electro-Autotrophy
Source: PLoS One. 2016 Jun 23;11(6):e0157851. doi: 10.1371/journal.pone.0157851 (PMC4919048; doi:10.1371/journal.pone.0157851)
Supplement: S2 Table — (XLSX) [file pone.0157851.s018.xlsx]

## Sheet: low NGAM
Reaction ID	Reaction	Constraints		Calvin cycle			rTCA cycle			PyrS-PyrC-Glx bicycle			PyrS-PEPC-Glx bicycle			3HP-4HB cycle			PyrS-PEPC-4HB cycle
		lower bound	upper bound	optimal solution	FVA minimum	FVA maximum	optimal solution	FVA minimum	FVA maximum	optimal solution	FVA minimum	FVA maximum	optimal solution	FVA minimum	FVA maximum	optimal solution	FVA minimum	FVA maximum	optimal solution	FVA minimum	FVA maximum
ACALD	1.0 acald_c + 1.0 coa_c + 1.0 nad_c <=> 1.0 nadh_c + 1.0 h_c + 1.0 accoa_c	-1000	1000	0	0	0	0	3.9443e-31	-1.97215e-31	4.73317e-30	-1.57772e-30	-1.57772e-30	9.86076e-31	-6.31089e-30	-6.31089e-30	0	-4.73317e-30	-4.73317e-30	3.9443e-31	-1.97215e-31	-1.97215e-31
ACALDt	1.0 acald_e <=> 1.0 acald_c	-1000	1000	0	0	0	0	0	0	0	0	0	0	0	0	0	-4.73317e-30	-4.73317e-30	0	0	0
ACKr	1.0 ac_c + 1.0 atp_c <=> 1.0 actp_c + 1.0 adp_c	-1000	1000	0	0	0	0	0	0	0	0	0	0	0	0	0	0	0	0	0	0
ACONTa	1.0 cit_c <=> 1.0 h2o_c + 1.0 acon_C_c	-1000	1000	0.0893415	0.0893415	0.0893415	0	0	997.196	-2.3105	-2.3105	-2.3105	-1.83805	-1.83805	-1.83805	0.0890951	0.0890951	0.0890951	0.118596	0.118596	0.118596
ACONTb	1.0 h2o_c + 1.0 acon_C_c <=> 1.0 icit_c	-1000	1000	0.0893415	0.0893415	0.0893415	0	0	997.196	-2.3105	-2.3105	-2.3105	-1.83805	-1.83805	-1.83805	0.0890951	0.0890951	0.0890951	0.118596	0.118596	0.118596
ACt2r	1.0 h_e + 1.0 ac_e <=> 1.0 ac_c + 1.0 h_c	-1000	1000	0	0	0	0	0	0	0	0	0	0	0	0	0	0	0	0	0	0
ADK1	1.0 amp_c + 1.0 atp_c <=> 2.0 adp_c	-1000	1000	0	0	-2.06068e-15	0	0	-3.55445e-15	0	0	0.764744	2.9599	2.9599	2.9599	3.13274	3.13274	3.13274	4.17004	4.17004	4.17004
AKGDH	1.0 akg_c + 1.0 coa_c + 1.0 nad_c -> 1.0 co2_c + 1.0 nadh_c + 1.0 succoa_c	0	1000	0	0	-3.76593e-16	0	0	4.36264	0	0	6.6995e-15	0	0	3.81498e-15	0	0	2.73219e-16	0	0	-3.21034e-16
AKGt2r	1.0 h_e + 1.0 akg_e <=> 1.0 akg_c + 1.0 h_c	-1000	1000	0	0	0	0	0	0	0	0	0	0	0	0	0	0	0	0	0	0
ALCD2x	1.0 etoh_c + 1.0 nad_c <=> 1.0 acald_c + 1.0 nadh_c + 1.0 h_c	-1000	1000	0	0	0	-2.95823e-31	9.86076e-32	-4.93038e-31	4.73317e-30	-1.57772e-30	-1.57772e-30	9.86076e-31	-6.31089e-30	-6.31089e-30	0	0	0	3.9443e-31	-1.97215e-31	-1.97215e-31
ATPM	1.0 h2o_c + 1.0 atp_c -> 1.0 pi_c + 1.0 h_c + 1.0 adp_c	1	1000	1	1	1	1	1	1	1	1	1	1	1	1	1	1	1	1	1	1
ATPS4r	4.0 h_e + 1.0 pi_c + 1.0 adp_c <=> 1.0 h2o_c + 3.0 h_c + 1.0 atp_c	-1000	1000	15.6282	15.6282	15.6282	22.2653	22.2653	22.2653	20.547	20.547	20.547	18.9016	18.9016	18.9016	14.9554	14.9554	14.9554	17.9056	17.9056	17.9056
Biomass_Ecoli_core_w_GAM	59.81 h2o_c + 13.0279 nadph_c + 59.81 atp_c + 4.9414 glu_L_c + 1.496 3pg_c + 2.8328 pyr_c + 0.0709 f6p_c + 0.129 g3p_c + 0.5191 pep_c + 3.547 nad_c + 1.7867 oaa_c + 0.361 e4p_c + 3.7478 accoa_c + 0.8977 r5p_c + 0.205 g6p_c + 0.2557 gln_L_c -> 4.1182 akg_c + 13.0279 nadp_c + 3.547 nadh_c + 3.7478 coa_c + 59.81 h_c + 59.81 adp_c + 59.81 pi_c	-1000	1000	0.0828079	0.0828079	0.0828079	0.198579	0.198579	0.198579	0.163638	0.163638	0.163638	0.130177	0.130177	0.130177	0.0825795	0.0825795	0.0825795	0.109923	0.109923	0.109923
CO2t	1.0 co2_e <=> 1.0 co2_c	-1000	1000	3.52393	3.52393	3.52393	8.45062	8.45062	8.45062	6.96368	6.96368	6.96368	5.53974	5.53974	5.53974	3.51421	3.51421	3.51421	4.67783	4.67783	4.67783
CS	1.0 h2o_c + 1.0 oaa_c + 1.0 accoa_c -> 1.0 coa_c + 1.0 h_c + 1.0 cit_c	0	1000	0.0893415	0.0893415	0.0893415	0	0	-4.45824e-16	0	0	9.61384e-15	0	0	3.09193e-15	0.0890951	0.0890951	0.0890951	0.118596	0.118596	0.118596
CYTBD	1.0 q8h2_c + 2.0 h_c + 0.5 o2_c -> 1.0 h2o_c + 2.0 h_e + 1.0 q8_c	0	1000	0	0	0	0	0	9.86076e-32	0	0	0	2.36658e-30	0	-9.86076e-32	0	4.33873e-30	3.38083e-30	0	2.8486e-15	2.95823e-31
D_LACt2	1.0 lac_D_e + 1.0 h_e <=> 1.0 lac_D_c + 1.0 h_c	-1000	1000	0	0	0	-7.88861e-31	-7.88861e-31	-7.88861e-31	0	0	0	0	0	0	0	0	0	0	0	0
ENO	1.0 2pg_c <=> 1.0 pep_c + 1.0 h2o_c	-1000	1000	0.914547	0.914547	0.914547	-0.824956	-0.824956	-0.824956	-0.6798	-0.6798	-0.6798	-0.540794	-0.540794	-0.540794	-0.34306	-0.34306	-0.34306	-0.456653	-0.456653	-0.456653
ETOHt2r	1.0 etoh_e + 1.0 h_e <=> 1.0 h_c + 1.0 etoh_c	-1000	1000	0	0	0	-2.95823e-31	9.86076e-32	-4.93038e-31	4.73317e-30	-1.57772e-30	-1.57772e-30	9.86076e-31	-6.31089e-30	-6.31089e-30	0	0	0	3.9443e-31	-1.97215e-31	-1.97215e-31
EX_ac_e	1.0 ac_e <=>	0	0	0	0	0	0	0	0	0	0	0	0	0	0	0	0	0	0	0	0
EX_acald_e	1.0 acald_e <=>	0	0	0	0	0	0	0	0	0	0	0	0	0	0	0	0	0	0	0	0
EX_akg_e	1.0 akg_e <=>	0	0	0	0	0	0	0	0	0	0	0	0	0	0	0	0	0	0	0	0
EX_co2_e	1.0 co2_e <=>	-1000	1000	-3.52393	-3.52393	-3.52393	-8.45062	-8.45062	-8.45062	-6.96368	-6.96368	-6.96368	-5.53974	-5.53974	-5.53974	-3.51421	-3.51421	-3.51421	-4.67783	-4.67783	-4.67783
EX_etoh_e	1.0 etoh_e <=>	0	0	0	0	0	0	0	0	0	0	0	0	0	0	0	0	0	0	0	0
EX_for_e	1.0 for_e <=>	0	0	0	0	0	0	0	0	0	0	0	0	0	0	0	0	0	0	0	0
EX_fru_e	1.0 fru_e <=>	0	0	0	0	0	0	0	0	0	0	0	0	0	0	0	0	0	0	0	0
EX_fum_e	1.0 fum_e <=>	0	0	0	0	0	0	0	0	0	0	0	0	0	0	0	0	0	0	0	0
EX_glc_e	1.0 glc_D_e <=>	0	0	0	0	0	0	0	0	0	0	0	0	0	0	0	0	0	0	0	0
EX_gln_L_e	1.0 gln_L_e <=>	0	0	0	0	0	0	0	0	0	0	0	0	0	0	0	0	0	0	0	0
EX_glu_L_e	1.0 glu_L_e <=>	0	0	0	0	0	0	0	0	0	0	0	0	0	0	0	0	0	0	0	0
EX_h_e	1.0 h_e <=>	-1000	1000	-12.8175	-12.8175	-12.8175	-30.7373	-30.7373	-30.7373	-25.3289	-25.3289	-25.3289	-20.1496	-20.1496	-20.1496	-12.7822	-12.7822	-12.7822	-17.0146	-17.0146	-17.0146
EX_h2o_e	1.0 h2o_e <=>	-1000	1000	4.31861	4.31861	4.31861	10.3563	10.3563	10.3563	8.53405	8.53405	8.53405	6.789	6.789	6.789	4.3067	4.3067	4.3067	5.73271	5.73271	5.73271
EX_lac_D_e	1.0 lac_D_e <=>	0	0	0	0	0	0	0	0	0	0	0	0	0	0	0	0	0	0	0	0
EX_mal_L_e	1.0 mal_L_e <=>	0	0	0	0	0	0	0	0	0	0	0	0	0	0	0	0	0	0	0	0
EX_nh4_e	1.0 nh4_e <=>	-1000	1000	-0.451535	-0.451535	-0.451535	-1.08281	-1.08281	-1.08281	-0.892284	-0.892284	-0.892284	-0.709829	-0.709829	-0.709829	-0.45029	-0.45029	-0.45029	-0.599388	-0.599388	-0.599388
EX_o2_e	1.0 o2_e <=>	0	1000	0	0	0	0	0	0	0	0	0	0	0	0	0	0	-2.16937e-30	0	0	-1.4243e-15
EX_pi_e	1.0 pi_e <=>	-1000	1000	-0.304626	-0.304626	-0.304626	-0.730512	-0.730512	-0.730512	-0.601974	-0.601974	-0.601974	-0.478882	-0.478882	-0.478882	-0.303785	-0.303785	-0.303785	-0.404374	-0.404374	-0.404374
EX_pyr_e	1.0 pyr_e <=>	0	0	0	0	0	0	0	0	0	0	0	0	0	0	0	0	0	0	0	0
EX_succ_e	1.0 succ_e <=>	0	0	0	0	0	0	0	0	0	0	0	0	0	0	0	0	0	0	0	0
FBA	1.0 fdp_c <=> 1.0 dhap_c + 1.0 g3p_c	-1000	1000	-2.59948	-2.59948	2.40242e-15	-0.197526	-0.197526	-0.197526	-0.16277	-0.16277	-0.16277	-0.129487	-0.129487	-0.129487	-0.0821419	-0.0821419	-0.0821419	-0.10934	-0.10934	-0.10934
FBP	1.0 h2o_c + 1.0 fdp_c -> 1.0 pi_c + 1.0 f6p_c	0	1000	2.59948	0	2.59948	0.197526	0.197526	0.197526	0.16277	0.16277	0.16277	0.129487	0.129487	0.129487	0.0821419	0.0821419	0.0821419	0.10934	0.10934	0.10934
FORt2	1.0 for_e + 1.0 h_e -> 1.0 h_c + 1.0 for_c	0	1000	0	0	-1.8812e-14	0	0	-4.44783e-15	0	0	2.6909e-14	0	0	3.19077e-14	0	0	1.34025e-14	0	0	-1.71521e-14
FORti	1.0 for_c -> 1.0 for_e	0	1000	0	0	-1.8812e-14	0	0	-4.44783e-15	0	0	2.6909e-14	0	0	3.19077e-14	0	0	1.34025e-14	0	0	-1.71521e-14
FRD7	1.0 q8h2_c + 1.0 fum_c -> 1.0 succ_c + 1.0 q8_c	0	1000	0	0	1000	3.0181	3.0181	1000	2.48705	2.48705	1000	1.97849	1.97849	1000	0	0	1000	1.67066	1.67066	1000
FRUpts2	1.0 fru_e + 1.0 pep_c -> 1.0 pyr_c + 1.0 f6p_c	0	1000	0	0	0	0	0	0	0	0	0	0	0	0	0	0	0	0	0	0
FUM	1.0 mal_L_c <=> 1.0 h2o_c + 1.0 fum_c	-1000	1000	6.31089e-30	3.76593e-16	-1.26218e-29	3.0181	3.0181	3.0181	2.48705	2.48705	2.48705	1.97849	1.97849	1.97849	0	0	1.41995e-29	1.67066	1.67066	1.67066
FUMt2_2	2.0 h_e + 1.0 fum_e -> 1.0 fum_c + 2.0 h_c	0	1000	0	0	0	0	0	0	0	0	0	0	0	0	0	0	0	0	0	0
G6PDH2r	1.0 g6p_c + 1.0 nadp_c <=> 1.0 6pgl_c + 1.0 nadph_c + 1.0 h_c	-1000	1000	0	0	-1.20685e-15	0	0	-7.57156e-16	0	0	3.89668e-15	0	0	2.81484e-15	0	0	-7.08345e-16	0	0	-1.75783e-15
GAPD	1.0 pi_c + 1.0 g3p_c + 1.0 nad_c <=> 1.0 nadh_c + 1.0 h_c + 1.0 13dpg_c	-1000	1000	-6.51291	-6.51291	-6.51291	-0.527882	-0.527882	-0.527882	-0.434998	-0.434998	-0.434998	-0.346049	-0.346049	-0.346049	-0.219521	-0.219521	-0.219521	-0.292208	-0.292208	-0.292208
GLCpts	1.0 pep_c + 1.0 glc_D_e -> 1.0 pyr_c + 1.0 g6p_c	0	1000	0	0	0	0	0	0	0	0	0	0	0	5.97412e-31	0	0	0	0	0	0
GLNS	1.0 atp_c + 1.0 glu_L_c + 1.0 nh4_c -> 1.0 pi_c + 1.0 gln_L_c + 1.0 adp_c + 1.0 h_c	0	1000	0.021174	0.021174	0.021174	0.0507766	0.0507766	0.0507766	0.0418422	0.0418422	0.0418422	0.0332862	0.0332862	0.0332862	0.0211156	0.0211156	0.0211156	0.0281073	0.0281073	0.0281073
GLNabc	1.0 h2o_c + 1.0 gln_L_e + 1.0 atp_c -> 1.0 pi_c + 1.0 gln_L_c + 1.0 adp_c + 1.0 h_c	0	1000	0	0	0	0	0	0	0	0	0	0	0	0	0	0	0	0	0	0
GLUDy	1.0 h2o_c + 1.0 nadp_c + 1.0 glu_L_c <=> 1.0 akg_c + 1.0 nadph_c + 1.0 h_c + 1.0 nh4_c	-1000	1000	-0.430361	-0.430361	-0.430361	-1.03203	-1.03203	-1.03203	-0.850442	-0.850442	-0.850442	-0.676543	-0.676543	-0.676543	-0.429174	-0.429174	-0.429174	-0.571281	-0.571281	-0.571281
GLUN	1.0 h2o_c + 1.0 gln_L_c -> 1.0 nh4_c + 1.0 glu_L_c	0	1000	0	0	-5.09159e-15	0	0	-1.77809e-15	0	0	1.12792e-14	0	0	5.54565e-15	0	0	2.76428e-15	0	0	-4.28802e-15
GLUSy	1.0 akg_c + 1.0 nadph_c + 1.0 gln_L_c + 1.0 h_c -> 1.0 nadp_c + 2.0 glu_L_c	0	1000	0	0	-4.48096e-15	0	0	-8.89913e-16	0	0	1.17233e-14	0	0	5.24034e-15	0	0	2.3653e-15	0	0	-4.21863e-15
GLUt2r	1.0 glu_L_e + 1.0 h_e <=> 1.0 h_c + 1.0 glu_L_c	-1000	1000	-1.89327e-29	2.36658e-30	2.36658e-30	0	0	0	1.26218e-29	1.89327e-29	1.89327e-29	-6.31089e-30	6.31089e-30	6.31089e-30	0	-1.53828e-29	-1.53828e-29	0	0	0
GND	1.0 6pgc_c + 1.0 nadp_c -> 1.0 co2_c + 1.0 ru5p_D_c + 1.0 nadph_c	0	1000	0	0	-1.20685e-15	0	0	-7.57156e-16	0	0	3.89668e-15	0	0	2.81484e-15	0	0	-7.08345e-16	0	0	-1.75783e-15
H2Ot	1.0 h2o_e <=> 1.0 h2o_c	-1000	1000	-4.31861	-4.31861	-4.31861	-10.3563	-10.3563	-10.3563	-8.53405	-8.53405	-8.53405	-6.789	-6.789	-6.789	-4.3067	-4.3067	-4.3067	-5.73271	-5.73271	-5.73271
ICDHyr	1.0 akg_c + 1.0 co2_c + 1.0 nadph_c <=> 1.0 icit_c + 1.0 nadp_c	-1000	1000	-0.0893415	-0.0893415	-0.0893415	4.86347	4.86347	4.86347	-0.176549	-0.176549	-0.176549	-0.140448	-0.140448	-0.140448	-0.0890951	-0.0890951	-0.0890951	-0.118596	-0.118596	-0.118596
ICL	1.0 icit_c <=> 1.0 succ_c + 1.0 glx_c	-1000	1000	0	0	-3.86496e-16	2.05962	2.05962	2.05962	-2.48705	-2.48705	-2.48705	-1.97849	-1.97849	-1.97849	0	-1.06496e-29	-3.56839e-16	0	0	-1.52081e-15
LDH_D	1.0 lac_D_c + 1.0 nad_c <=> 1.0 pyr_c + 1.0 nadh_c + 1.0 h_c	-1000	1000	0	0	0	-7.88861e-31	-7.88861e-31	-7.88861e-31	0	0	0	0	0	0	0	0	0	0	0	0
MALS	1.0 h2o_c + 1.0 glx_c + 1.0 accoa_c -> 1.0 coa_c + 1.0 h_c + 1.0 mal_L_c	0	1000	0	0	-3.86496e-16	2.05962	2.05962	2.05962	0	0	9.39179e-15	0	0	7.64385e-15	0	0	-3.56839e-16	0	0	-1.52081e-15
MALt2_2	1.0 mal_L_e + 2.0 h_e -> 2.0 h_c + 1.0 mal_L_c	0	1000	0	0	0	0	0	0	0	0	0	0	0	1.19482e-30	0	0	0	0	0	0
MDH	1.0 nadh_c + 1.0 h_c + 1.0 oaa_c <=> 1.0 mal_L_c + 1.0 nad_c	-1000	1000	6.31089e-30	7.72993e-16	-7.78943e-15	1.52101	0.958481	1.52101	4.9741	4.9741	4.9741	3.95699	3.95699	3.95699	0	0	2.94614e-15	1.67066	1.67066	1.67066
ME1	1.0 mal_L_c + 1.0 nad_c -> 1.0 pyr_c + 1.0 nadh_c + 1.0 co2_c	0	1000	0	0	3.98466e-16	0	0	0.562534	0	0	8.47586e-15	0	0	4.03009e-15	0	0	1.57123e-15	0	0	-1.39461e-15
ME2	1.0 nadp_c + 1.0 mal_L_c -> 1.0 pyr_c + 1.0 co2_c + 1.0 nadph_c	0	1000	0	0	-7.78943e-15	0.562534	0	0.562534	7.86524e-15	0	7.86524e-15	0	0	3.47498e-15	0	0	2.94614e-15	0	0	-1.39461e-15
NADH16	1.0 nadh_c + 4.0 h_c + 1.0 q8_c -> 1.0 q8h2_c + 3.0 h_e + 1.0 nad_c	0	1000	-4.10208e-29	3.76593e-16	-2.03132e-29	3.0181	3.0181	3.0181	2.48705	2.48705	2.48705	1.97849	1.97849	1.97849	0	0	1.26218e-29	1.67066	1.67066	1.67066
NADTRHD	1.0 nadph_c + 1.0 nad_c -> 1.0 nadp_c + 1.0 nadh_c	0	1000	5.8195	5.8195	5.8195	4.36264	0	4.36264	0	0	7.31572	0	0	5.81979	0	0	5.98653e-15	1.57298	0	1.57298
NH4t	1.0 nh4_e <=> 1.0 nh4_c	-1000	1000	0.451535	0.451535	0.451535	1.08281	1.08281	1.08281	0.892284	0.892284	0.892284	0.709829	0.709829	0.709829	0.45029	0.45029	0.45029	0.599388	0.599388	0.599388
O2t	1.0 o2_e <=> 1.0 o2_c	-1000	1000	0	0	0	0	0	0	0	0	0	0	0	0	0	2.16937e-30	0	0	1.4243e-15	0
PDH	1.0 pyr_c + 1.0 coa_c + 1.0 nad_c -> 1.0 nadh_c + 1.0 co2_c + 1.0 accoa_c	0	1000	0.399689	0.399689	0.399689	0	0	-1.55605e-15	7.31572	0	7.31572	5.81979	0	5.81979	0	0	-1.51441e-15	0	0	1.57298
PFK	1.0 atp_c + 1.0 f6p_c -> 1.0 h_c + 1.0 adp_c + 1.0 fdp_c	0	1000	0	0	-2.62117e-16	0	0	-2.56219e-15	0	0	9.11424e-15	0	0	1.07711e-14	0	0	2.96204e-15	0	0	-3.59413e-15
PFL	1.0 pyr_c + 1.0 coa_c -> 1.0 for_c + 1.0 accoa_c	0	1000	0	0	0	0	0	0	0	0	0	0	0	0	0	0	0	0	0	0
PGI	1.0 g6p_c <=> 1.0 f6p_c	-1000	1000	-0.0169756	-0.0169756	-0.0169756	-0.0407087	-0.0407087	-0.0407087	-0.0335457	-0.0335457	-0.0335457	-0.0266863	-0.0266863	-0.0266863	-0.0169288	-0.0169288	-0.0169288	-0.0225342	-0.0225342	-0.0225342
PGK	1.0 atp_c + 1.0 3pg_c <=> 1.0 adp_c + 1.0 13dpg_c	-1000	1000	6.51291	6.51291	6.51291	0.527882	0.527882	0.527882	0.434998	0.434998	0.434998	0.346049	0.346049	0.346049	0.219521	0.219521	0.219521	0.292208	0.292208	0.292208
PGL	1.0 h2o_c + 1.0 6pgl_c -> 1.0 6pgc_c + 1.0 h_c	0	1000	0	0	-1.20685e-15	0	0	-7.57156e-16	0	0	3.89668e-15	0	0	2.81484e-15	0	0	-7.08345e-16	0	0	-1.75783e-15
PGM	1.0 2pg_c <=> 1.0 3pg_c	-1000	1000	-0.914547	-0.914547	-0.914547	0.824956	0.824956	0.824956	0.6798	0.6798	0.6798	0.540794	0.540794	0.540794	0.34306	0.34306	0.34306	0.456653	0.456653	0.456653
PIt2r	1.0 h_e + 1.0 pi_e <=> 1.0 pi_c + 1.0 h_c	-1000	1000	0.304626	0.304626	0.304626	0.730512	0.730512	0.730512	0.601974	0.601974	0.601974	0.478882	0.478882	0.478882	0.303785	0.303785	0.303785	0.404374	0.404374	0.404374
PPC	1.0 pep_c + 1.0 hco3_c -> 1.0 pi_c + 1.0 oaa_c	0	1000	0.237294	0.237294	0.237294	-3.55445e-15	0	-3.55445e-15	0	0	8.08728e-15	2.35153	2.35153	2.35153	0.23664	0.23664	0.23664	1.98566	1.98566	1.98566
PPCK	1.0 atp_c + 1.0 oaa_c -> 1.0 pep_c + 1.0 co2_c + 1.0 adp_c	0	1000	-5.00815e-16	0	-5.00815e-16	0.928038	0.928038	1.49057	0.764744	0	0.764744	2.39804e-15	0	2.39804e-15	2.37917e-15	0	2.37917e-15	-4.28802e-15	0	-4.28802e-15
PPS	1.0 h2o_c + 1.0 pyr_c + 1.0 atp_c -> 1.0 pep_c + 1.0 pi_c + 2.0 h_c + 1.0 amp_c	0	1000	0	0	-2.06068e-15	0	0	-3.55445e-15	0	0	0.764744	2.9599	2.9599	2.9599	0.622567	0.622567	0.622567	2.49937	2.49937	2.49937
PTAr	1.0 pi_c + 1.0 accoa_c <=> 1.0 coa_c + 1.0 actp_c	-1000	1000	0	0	0	0	0	0	0	0	0	0	0	0	0	-5.52203e-30	-5.52203e-30	0	0	0
PYK	1.0 pep_c + 1.0 h_c + 1.0 adp_c -> 1.0 pyr_c + 1.0 atp_c	0	1000	0.634267	0.634267	0.634267	0	0	0.562534	0	0	9.66935e-15	0	0	5.75647e-15	0	0	3.35062e-15	0	0	-3.73291e-15
PYRt2r	1.0 h_e + 1.0 pyr_e <=> 1.0 pyr_c + 1.0 h_c	-1000	1000	0	0	0	0	0	0	-4.41762e-29	1.89327e-29	1.89327e-29	-6.31089e-30	6.31089e-30	6.31089e-30	0	0	0	0	0	0
RPE	1.0 ru5p_D_c <=> 1.0 xu5p_D_c	-1000	1000	-2.57664	-2.57664	-2.57664	-0.142738	-0.142738	-0.142738	-0.117623	-0.117623	-0.117623	-0.0935712	-0.0935712	-0.0935712	-0.0593582	-0.0593582	-0.0593582	-0.0790126	-0.0790126	-0.0790126
RPI	1.0 r5p_c <=> 1.0 ru5p_D_c	-1000	1000	1.19903	1.19903	1.19903	-0.142738	-0.142738	-0.142738	-0.117623	-0.117623	-0.117623	-0.0935712	-0.0935712	-0.0935712	-0.0593582	-0.0593582	-0.0593582	-0.0790126	-0.0790126	-0.0790126
SUCCt2_2	2.0 h_e + 1.0 succ_e -> 1.0 succ_c + 2.0 h_c	0	1000	0	0	-1.04523e-15	0	0	-1.48261e-15	0	0	8.96968e-15	0	0	1.06359e-14	0	0	5.15213e-15	0	0	-5.98875e-15
SUCCt3	1.0 succ_c + 1.0 h_e -> 1.0 succ_e + 1.0 h_c	0	1000	0	0	-1.04523e-15	0	0	-1.48261e-15	0	0	8.96968e-15	0	0	1.06359e-14	0	0	5.15213e-15	0	0	-5.98875e-15
SUCDi	1.0 succ_c + 1.0 q8_c -> 1.0 q8h2_c + 1.0 fum_c	0	1000	0	0	1000	0	0	996.982	0	0	997.513	0	0	998.022	0	0	1000	0	0	998.329
SUCOAS	1.0 succ_c + 1.0 coa_c + 1.0 atp_c <=> 1.0 pi_c + 1.0 succoa_c + 1.0 adp_c	-1000	1000	0	3.76593e-16	0	5.07772	5.07772	5.07772	0	-6.6995e-15	0	0	-3.81498e-15	0	0	5.91646e-30	0	1.67066	1.67066	1.67066
TALA	1.0 s7p_c + 1.0 g3p_c <=> 1.0 e4p_c + 1.0 f6p_c	-1000	1000	-1.27337	-1.27337	1.32611	-0.0355258	-0.0355258	-0.0355258	-0.0292748	-0.0292748	-0.0292748	-0.0232887	-0.0232887	-0.0232887	-0.0147735	-0.0147735	-0.0147735	-0.0196652	-0.0196652	-0.0196652
THD2	1.0 nadh_c + 1.0 nadp_c + 2.0 h_e -> 1.0 nadph_c + 2.0 h_c + 1.0 nad_c	0	1000	0	0	-2.46331e-17	0	0	-2.22392e-15	0	0	6.4046e-15	0	0	1.22317e-14	1.32847	1.32847	1.32847	0	0	-8.57605e-15
TKT1	1.0 xu5p_D_c + 1.0 r5p_c <=> 1.0 s7p_c + 1.0 g3p_c	-1000	1000	-1.27337	-1.27337	-1.27337	-0.0355258	-0.0355258	-0.0355258	-0.0292748	-0.0292748	-0.0292748	-0.0232887	-0.0232887	-0.0232887	-0.0147735	-0.0147735	-0.0147735	-0.0196652	-0.0196652	-0.0196652
TKT2	1.0 xu5p_D_c + 1.0 e4p_c <=> 1.0 g3p_c + 1.0 f6p_c	-1000	1000	-1.30326	-1.30326	-1.30326	-0.107213	-0.107213	-0.107213	-0.088348	-0.088348	-0.088348	-0.0702825	-0.0702825	-0.0702825	-0.0445847	-0.0445847	-0.0445847	-0.0593474	-0.0593474	-0.0593474
TPI	1.0 dhap_c <=> 1.0 g3p_c	-1000	1000	-2.59948	-2.59948	-2.59948	-0.197526	-0.197526	-0.197526	-0.16277	-0.16277	-0.16277	-0.129487	-0.129487	-0.129487	-0.0821419	-0.0821419	-0.0821419	-0.10934	-0.10934	-0.10934
SBA	1.0 e4p_c + 1.0 dhap_c -> 1.0 s17dp_c	0	1000	0	0	2.59948	0	0	0	0	0	0	0	0	0	0	0	0	0	0	0
SBP	1.0 h2o_c + 1.0 s17dp_c -> 1.0 pi_c + 1.0 s7p_c	0	1000	0	0	2.59948	0	0	0	0	0	0	0	0	0	0	0	0	0	0	0
PRKA	1.0 ru5p_D_c + 1.0 atp_c -> 1.0 h_c + 1.0 adp_c + 1.0 ru15dp_c	0	1000	3.77567	3.77567	3.77567	0	0	0	0	0	0	0	0	0	0	0	0	0	0	0
RUBISCO	1.0 h2o_c + 1.0 co2_c + 1.0 ru15dp_c -> 2.0 h_c + 2.0 3pg_c	0	1000	3.77567	3.77567	3.77567	0	0	0	0	0	0	0	0	0	0	0	0	0	0	0
ACL	1.0 coa_c + 1.0 atp_c + 1.0 cit_c -> 1.0 pi_c + 1.0 accoa_c + 1.0 oaa_c + 1.0 adp_c	0	0	0	0	0	2.80385	2.80385	2.80385	2.3105	2.3105	2.3105	1.83805	1.83805	1.83805	0	0	0	0	0	0
SUCDH	1.0 fum_c + 1.0 nadh_c + 1.0 h_c -> 1.0 succ_c + 1.0 nad_c	0	0	0	0	0	0	0	-9.89178e-16	0	0	0	0	0	0	0	0	0	0	0	0
OGOR	1.0 co2_c + 1.0 succoa_c + 1.0 h_c + 2.0 fdred_c -> 1.0 akg_c + 2.0 fdox_c + 1.0 coa_c	0	0	0	0	0	5.07772	5.07772	9.44036	0	0	0	0	0	0	0	0	0	0	0	0
CITHL	1.0 icit_c -> 1.0 cit_c	0	0	0	0	0	2.80385	2.80385	1000	0	0	0	0	0	0	0	0	0	0	0	0
ACCOAC	1.0 hco3_c + 1.0 accoa_c + 1.0 atp_c -> 1.0 malcoa_c + 1.0 h_c + 1.0 adp_c + 1.0 pi_c	0	0	0	0	0	0	0	0	0	0	0	0	0	0	1.25509	1.25509	1.25509	-2.30424e-16	2.17855e-16	-2.43175e-15
MALCOAR	1.0 malcoa_c + 2.0 nadph_c + 2.0 h_c -> 1.0 3hpp_c + 2.0 nadp_c + 1.0 coa_c	0	0	0	0	0	0	0	0	0	0	0	0	0	0	1.25509	1.25509	1.25509	0	0	-2.30397e-15
PPCOAS	1.0 nadph_c + 1.0 coa_c + 1.0 h_c + 1.0 atp_c + 1.0 3hpp_c <=> 1.0 ppi_c + 1.0 nadp_c + 1.0 h2o_c + 1.0 ppcoa_c + 1.0 amp_c	0	0	0	0	0	0	0	0	0	0	0	0	0	0	1.25509	1.25509	1.25509	2.95823e-31	-8.62817e-31	-2.30397e-15
PPCOAC	1.0 hco3_c + 1.0 ppcoa_c + 1.0 atp_c -> 1.0 pi_c + 1.0 mmcoa_S_c + 1.0 h_c + 1.0 adp_c	0	0	0	0	0	0	0	0	0	0	0	0	0	0	1.25509	1.25509	1.25509	2.95823e-31	-8.62817e-31	-2.30397e-15
MMCOAE	1.0 mmcoa_S_c -> 1.0 mmcoa_R_c	0	0	0	0	0	0	0	0	0	0	0	0	0	0	1.25509	1.25509	1.25509	2.95823e-31	-8.87469e-31	-2.30397e-15
MMCOAM	1.0 mmcoa_R_c -> 1.0 succoa_c	0	0	0	0	0	0	0	0	0	0	0	0	0	0	1.25509	1.25509	1.25509	2.95823e-31	-8.87469e-31	-2.30397e-15
SUCCOAR	1.0 nadph_c + 1.0 succoa_c + 1.0 h_c -> 1.0 nadp_c + 1.0 coa_c + 1.0 sucsal_c	0	0	0	0	0	0	0	0	0	0	0	0	0	0	1.25509	1.25509	1.25509	1.67066	1.67066	1.67066
SSAR	1.0 sucsal_c + 1.0 nadph_c + 1.0 h_c -> 1.0 nadp_c + 1.0 ghb_c	0	0	0	0	0	0	0	0	0	0	0	0	0	0	1.25509	1.25509	1.25509	1.67066	1.67066	1.67066
HB4COAS	1.0 coa_c + 1.0 ghb_c + 1.0 atp_c -> 1.0 ppi_c + 1.0 4hbcoa_c + 1.0 amp_c	0	0	0	0	0	0	0	0	0	0	0	0	0	0	1.25509	1.25509	1.25509	1.67066	1.67066	1.67066
HB4COADH	1.0 4hbcoa_c -> 1.0 h2o_c + 1.0 b2coa_c	0	0	0	0	0	0	0	0	0	0	0	0	0	0	1.25509	1.25509	1.25509	1.67066	1.67066	1.67066
ECOAH1	1.0 h2o_c + 1.0 b2coa_c -> 1.0 3hbcoa_c	0	0	0	0	0	0	0	0	0	0	0	0	0	0	1.25509	1.25509	1.25509	1.67066	1.67066	1.67066
HACD1	1.0 3hbcoa_c + 1.0 nad_c -> 1.0 aacoa_c + 1.0 nadh_c + 1.0 h_c	0	0	0	0	0	0	0	0	0	0	0	0	0	0	1.25509	1.25509	1.25509	1.67066	1.67066	1.67066
ACACT1r	1.0 aacoa_c + 1.0 coa_c -> 2.0 accoa_c	0	0	0	0	0	0	0	0	0	0	0	0	0	0	1.25509	1.25509	1.25509	1.67066	1.67066	1.67066
PYRS	1.0 co2_c + 1.0 accoa_c + 2.0 fdred_c + 1.0 h_c -> 1.0 pyr_c + 2.0 fdox_c + 1.0 coa_c	0	0	0	0	0	0	0	0	11.5	4.18427	11.5	9.14846	3.32866	9.14846	0.856498	0.856498	0.856498	2.81076	2.81076	4.38374
PYRC	1.0 hco3_c + 1.0 pyr_c + 1.0 atp_c -> 1.0 pi_c + 1.0 oaa_c + 1.0 h_c + 1.0 adp_c	0	0	0	0	0	0	0	0	3.72071	2.95597	3.72071	0	0	0	0	0	0	0	0	0
MTK	1.0 coa_c + 1.0 mal_L_c + 1.0 atp_c -> 1.0 macoa_S_c + 1.0 pi_c + 1.0 adp_c	0	0	0	0	0	0	0	0	2.48705	2.48705	2.48705	1.97849	1.97849	1.97849	0	0	0	0	0	0
MCL	1.0 macoa_S_c -> 1.0 glx_c + 1.0 accoa_c	0	0	0	0	0	0	0	0	2.48705	2.48705	2.48705	1.97849	1.97849	1.97849	0	0	0	0	0	0
Htpp	1.0 h_e <=> 1.0 h_c	-50	1000	-50	-50	-50	-50	-50	-50	-50	-50	-50	-50	-50	-50	-50	-50	-50	-50	-50	-50
EX_elec_e	1.0 elec_e <=>	-1000	1000	-14.4787	-14.4787	-14.4787	-34.7208	-34.7208	-34.7208	-28.6115	-28.6115	-28.6115	-22.761	-22.761	-22.761	-14.4387	-14.4387	-14.4387	-19.2196	-19.2196	-19.2196
NADPELEC	1.0 nadp_c + 2.0 elec_e + 1.0 h_c -> 1.0 nadph_c	0	1000	7.23933	7.23933	7.23933	12.2827	7.92004	12.2827	2.80575	2.80575	10.1215	2.23203	2.23203	8.05182	6.36287	6.36287	6.36287	6.79906	5.22608	6.79906
FDELEC	1.0 fdox_c + 1.0 elec_e -> 1.0 fdred_c	0	1000	0	0	0	10.1554	10.1554	18.8807	23	8.36853	23	18.2969	6.65733	18.2969	1.713	1.713	1.713	5.62153	5.62153	8.76748
PPA	1.0 ppi_c + 1.0 h2o_c -> 2.0 pi_c + 1.0 h_c	0	1000	0	0	0	0	0	0	0	0	0	0	0	0	2.51017	2.51017	2.51017	1.67066	1.67066	1.67066
HCO3E	1.0 h2o_c + 1.0 co2_c <=> 1.0 hco3_c + 1.0 h_c	-1000	1000	0.237294	0.237294	0.237294	-3.55445e-15	0	-3.55445e-15	3.72071	2.95597	3.72071	2.35153	2.35153	2.35153	2.74681	2.74681	2.74681	1.98566	1.98566	1.98566

## Sheet: high NGAM
Reaction ID	Reaction	Constraints		Calvin cycle			rTCA cycle			PyrS-PyrC-Glx bicycle			PyrS-PEPC-Glx bicycle			3HP-4HB cycle			PyrS-PEPC-4HB cycle
		lower bound	upper bound	optimal solution	FVA minimum	FVA maximum	optimal solution	FVA minimum	FVA maximum	optimal solution	FVA minimum	FVA maximum	optimal solution	FVA minimum	FVA maximum	optimal solution	FVA minimum	FVA maximum	optimal solution	FVA minimum	FVA maximum
ACALD	1.0 acald_c + 1.0 coa_c + 1.0 nad_c <=> 1.0 nadh_c + 1.0 h_c + 1.0 accoa_c	-1000	1000	0	0	0	3.9443e-31	4.93038e-31	1.97215e-31	0	-2.36658e-30	-2.36658e-30	5.91646e-31	-1.97215e-31	-1.97215e-31	0	-3.35266e-30	-3.35266e-30	4.93038e-32	4.93038e-32	4.93038e-32
ACALDt	1.0 acald_e <=> 1.0 acald_c	-1000	1000	0	0	0	0	0	0	0	0	0	0	0	0	0	-3.35266e-30	-3.35266e-30	0	0	0
ACKr	1.0 ac_c + 1.0 atp_c <=> 1.0 actp_c + 1.0 adp_c	-1000	1000	0	0	0	0	0	0	0	0	0	0	0	0	0	0	0	0	0	0
ACONTa	1.0 cit_c <=> 1.0 h2o_c + 1.0 acon_C_c	-1000	1000	0.0319299	0.0319299	0.0319299	0	0	998.998	-0.825752	-0.825752	-0.825752	-0.656902	-0.656902	-0.656902	0.0318418	0.0318418	0.0318418	0.0423851	0.0423851	0.0423851
ACONTb	1.0 h2o_c + 1.0 acon_C_c <=> 1.0 icit_c	-1000	1000	0.0319299	0.0319299	0.0319299	0	0	998.998	-0.825752	-0.825752	-0.825752	-0.656902	-0.656902	-0.656902	0.0318418	0.0318418	0.0318418	0.0423851	0.0423851	0.0423851
ACt2r	1.0 h_e + 1.0 ac_e <=> 1.0 ac_c + 1.0 h_c	-1000	1000	0	0	0	0	0	0	0	0	0	0	0	0	0	0	0	0	0	0
ADK1	1.0 amp_c + 1.0 atp_c <=> 2.0 adp_c	-1000	1000	0	0	2.71424e-15	0	0	-3.34715e-15	0	0	0.273313	1.05784	1.05784	1.05784	1.11961	1.11961	1.11961	1.49034	1.49034	1.49034
AKGDH	1.0 akg_c + 1.0 coa_c + 1.0 nad_c -> 1.0 co2_c + 1.0 nadh_c + 1.0 succoa_c	0	1000	0	0	4.07917e-16	0	0	1.55917	0	0	6.7433e-15	0	0	1.4795e-15	0	0	4.65817e-16	0	0	6.23369e-16
AKGt2r	1.0 h_e + 1.0 akg_e <=> 1.0 akg_c + 1.0 h_c	-1000	1000	0	0	0	0	0	0	0	0	0	0	0	0	0	0	0	0	0	0
ALCD2x	1.0 etoh_c + 1.0 nad_c <=> 1.0 acald_c + 1.0 nadh_c + 1.0 h_c	-1000	1000	0	0	0	-3.9443e-31	-3.9443e-31	0	0	-2.36658e-30	-2.36658e-30	5.91646e-31	-1.97215e-31	-1.97215e-31	0	0	0	4.93038e-32	4.93038e-32	4.93038e-32
ATPM	1.0 h2o_c + 1.0 atp_c -> 1.0 pi_c + 1.0 h_c + 1.0 adp_c	8.39	1000	8.39	8.39	8.39	8.39	8.39	8.39	8.39	8.39	8.39	8.39	8.39	8.39	8.39	8.39	8.39	8.39	8.39	8.39
ATPS4r	4.0 h_e + 1.0 pi_c + 1.0 adp_c <=> 1.0 h2o_c + 3.0 h_c + 1.0 atp_c	-1000	1000	13.618	13.618	13.618	15.99	15.99	15.99	15.3759	15.3759	15.3759	14.7879	14.7879	14.7879	13.3775	13.3775	13.3775	14.4319	14.4319	14.4319
Biomass_Ecoli_core_w_GAM	59.81 h2o_c + 13.0279 nadph_c + 59.81 atp_c + 4.9414 glu_L_c + 1.496 3pg_c + 2.8328 pyr_c + 0.0709 f6p_c + 0.129 g3p_c + 0.5191 pep_c + 3.547 nad_c + 1.7867 oaa_c + 0.361 e4p_c + 3.7478 accoa_c + 0.8977 r5p_c + 0.205 g6p_c + 0.2557 gln_L_c -> 4.1182 akg_c + 13.0279 nadp_c + 3.547 nadh_c + 3.7478 coa_c + 59.81 h_c + 59.81 adp_c + 59.81 pi_c	-1000	1000	0.0295948	0.0295948	0.0295948	0.0709704	0.0709704	0.0709704	0.0584827	0.0584827	0.0584827	0.0465241	0.0465241	0.0465241	0.0295132	0.0295132	0.0295132	0.0392855	0.0392855	0.0392855
CO2t	1.0 co2_e <=> 1.0 co2_c	-1000	1000	1.25942	1.25942	1.25942	3.02018	3.02018	3.02018	2.48876	2.48876	2.48876	1.97986	1.97986	1.97986	1.25595	1.25595	1.25595	1.67181	1.67181	1.67181
CS	1.0 h2o_c + 1.0 oaa_c + 1.0 accoa_c -> 1.0 coa_c + 1.0 h_c + 1.0 cit_c	0	1000	0.0319299	0.0319299	0.0319299	0	0	-3.33096e-15	0	0	6.50738e-15	0	0	1.32836e-15	0.0318418	0.0318418	0.0318418	0.0423851	0.0423851	0.0423851
CYTBD	1.0 q8h2_c + 2.0 h_c + 0.5 o2_c -> 1.0 h2o_c + 2.0 h_e + 1.0 q8_c	0	1000	0	0	0	0	0	-1.12694e-31	0	0	0	0	0	-1.97215e-31	0	3.35266e-30	0	0	-2.75419e-16	7.88861e-31
D_LACt2	1.0 lac_D_e + 1.0 h_e <=> 1.0 lac_D_c + 1.0 h_c	-1000	1000	0	0	0	0	5.25907e-31	5.25907e-31	0	0	0	0	0	0	0	0	0	0	0	0
ENO	1.0 2pg_c <=> 1.0 pep_c + 1.0 h2o_c	-1000	1000	0.326851	0.326851	0.326851	-0.294832	-0.294832	-0.294832	-0.242955	-0.242955	-0.242955	-0.193275	-0.193275	-0.193275	-0.122607	-0.122607	-0.122607	-0.163204	-0.163204	-0.163204
ETOHt2r	1.0 etoh_e + 1.0 h_e <=> 1.0 h_c + 1.0 etoh_c	-1000	1000	0	0	0	-3.9443e-31	-3.9443e-31	0	0	-2.36658e-30	-2.36658e-30	5.91646e-31	-1.97215e-31	-1.97215e-31	0	0	0	4.93038e-32	4.93038e-32	4.93038e-32
EX_ac_e	1.0 ac_e <=>	0	0	0	0	0	0	0	0	0	0	0	0	0	0	0	0	0	0	0	0
EX_acald_e	1.0 acald_e <=>	0	0	0	0	0	0	0	0	0	0	0	0	0	0	0	0	0	0	0	0
EX_akg_e	1.0 akg_e <=>	0	0	0	0	0	0	0	0	0	0	0	0	0	0	0	0	0	0	0	0
EX_co2_e	1.0 co2_e <=>	-1000	1000	-1.25942	-1.25942	-1.25942	-3.02018	-3.02018	-3.02018	-2.48876	-2.48876	-2.48876	-1.97986	-1.97986	-1.97986	-1.25595	-1.25595	-1.25595	-1.67181	-1.67181	-1.67181
EX_etoh_e	1.0 etoh_e <=>	0	0	0	0	0	0	0	0	0	0	0	0	0	0	0	0	0	0	0	0
EX_for_e	1.0 for_e <=>	0	0	0	0	0	0	0	0	0	0	0	0	0	0	0	0	0	0	0	0
EX_fru_e	1.0 fru_e <=>	0	0	0	0	0	0	0	0	0	0	0	0	0	0	0	0	0	0	0	0
EX_fum_e	1.0 fum_e <=>	0	0	0	0	0	0	0	0	0	0	0	0	0	0	0	0	0	0	0	0
EX_glc_e	1.0 glc_D_e <=>	0	0	0	0	0	0	0	0	0	0	0	0	0	0	0	0	0	0	0	0
EX_gln_L_e	1.0 gln_L_e <=>	0	0	0	0	0	0	0	0	0	0	0	0	0	0	0	0	0	0	0	0
EX_glu_L_e	1.0 glu_L_e <=>	0	0	0	0	0	0	0	0	0	0	0	0	0	0	0	0	0	0	0	0
EX_h_e	1.0 h_e <=>	-1000	1000	-4.58088	-4.58088	-4.58088	-10.9852	-10.9852	-10.9852	-9.05233	-9.05233	-9.05233	-7.2013	-7.2013	-7.2013	-4.56824	-4.56824	-4.56824	-6.08086	-6.08086	-6.08086
EX_h2o_e	1.0 h2o_e <=>	-1000	1000	1.54343	1.54343	1.54343	3.70125	3.70125	3.70125	3.05	3.05	3.05	2.42633	2.42633	2.42633	1.53918	1.53918	1.53918	2.04882	2.04882	2.04882
EX_lac_D_e	1.0 lac_D_e <=>	0	0	0	0	0	0	0	0	0	0	0	0	0	0	0	0	0	0	0	0
EX_mal_L_e	1.0 mal_L_e <=>	0	0	0	0	0	0	0	0	0	0	0	0	0	0	0	0	0	0	0	0
EX_nh4_e	1.0 nh4_e <=>	-1000	1000	-0.161375	-0.161375	-0.161375	-0.386987	-0.386987	-0.386987	-0.318894	-0.318894	-0.318894	-0.253687	-0.253687	-0.253687	-0.16093	-0.16093	-0.16093	-0.214216	-0.214216	-0.214216
EX_o2_e	1.0 o2_e <=>	0	1000	0	0	0	0	0	0	0	0	0	0	0	0	0	0	-1.67633e-30	0	0	1.37709e-16
EX_pi_e	1.0 pi_e <=>	-1000	1000	-0.108871	-0.108871	-0.108871	-0.261079	-0.261079	-0.261079	-0.21514	-0.21514	-0.21514	-0.171148	-0.171148	-0.171148	-0.10857	-0.10857	-0.10857	-0.14452	-0.14452	-0.14452
EX_pyr_e	1.0 pyr_e <=>	0	0	0	0	0	0	0	0	0	0	0	0	0	0	0	0	0	0	0	0
EX_succ_e	1.0 succ_e <=>	0	0	0	0	0	0	0	0	0	0	0	0	0	0	0	0	0	0	0	0
FBA	1.0 fdp_c <=> 1.0 dhap_c + 1.0 g3p_c	-1000	1000	-0.929032	-0.929032	1.92043e-15	-0.0705942	-0.0705942	-0.0705942	-0.0581727	-0.0581727	-0.0581727	-0.0462775	-0.0462775	-0.0462775	-0.0293568	-0.0293568	-0.0293568	-0.0390773	-0.0390773	-0.0390773
FBP	1.0 h2o_c + 1.0 fdp_c -> 1.0 pi_c + 1.0 f6p_c	0	1000	0.929032	0	0.929032	0.0705942	0.0705942	0.0705942	0.0581727	0.0581727	0.0581727	0.0462775	0.0462775	0.0462775	0.0293568	0.0293568	0.0293568	0.0390773	0.0390773	0.0390773
FORt2	1.0 for_e + 1.0 h_e -> 1.0 h_c + 1.0 for_c	0	1000	0	0	1.58307e-14	0	0	-1.33238e-14	0	0	2.04784e-14	0	0	4.64732e-15	0	0	-1.57079e-15	0	0	1.45291e-16
FORti	1.0 for_c -> 1.0 for_e	0	1000	0	0	1.58307e-14	0	0	-1.33238e-14	0	0	2.04784e-14	0	0	4.64732e-15	0	0	-1.57079e-15	0	0	1.45291e-16
FRD7	1.0 q8h2_c + 1.0 fum_c -> 1.0 succ_c + 1.0 q8_c	0	1000	0	0	1000	1.07864	1.07864	1000	0.888849	0.888849	1000	0.707097	0.707097	1000	0	0	1000	0.597081	0.597081	1000
FRUpts2	1.0 fru_e + 1.0 pep_c -> 1.0 pyr_c + 1.0 f6p_c	0	1000	0	0	0	0	0	0	0	0	0	0	0	0	0	0	0	0	0	0
FUM	1.0 mal_L_c <=> 1.0 h2o_c + 1.0 fum_c	-1000	1000	-1.89327e-29	-4.07917e-16	2.20881e-29	1.07864	1.07864	1.07864	0.888849	0.888849	0.888849	0.707097	0.707097	0.707097	0	-5.91646e-31	9.0719e-30	0.597081	0.597081	0.597081
FUMt2_2	2.0 h_e + 1.0 fum_e -> 1.0 fum_c + 2.0 h_c	0	1000	0	0	0	0	0	0	0	0	0	0	0	0	0	0	0	0	0	0
G6PDH2r	1.0 g6p_c + 1.0 nadp_c <=> 1.0 6pgl_c + 1.0 nadph_c + 1.0 h_c	-1000	1000	0	0	1.62824e-15	0	0	-2.01657e-15	0	0	1.57488e-15	0	0	9.33734e-16	0	0	8.93455e-16	0	0	9.83068e-16
GAPD	1.0 pi_c + 1.0 g3p_c + 1.0 nad_c <=> 1.0 nadh_c + 1.0 h_c + 1.0 13dpg_c	-1000	1000	-2.32766	-2.32766	-2.32766	-0.188661	-0.188661	-0.188661	-0.155465	-0.155465	-0.155465	-0.123675	-0.123675	-0.123675	-0.078455	-0.078455	-0.078455	-0.104433	-0.104433	-0.104433
GLCpts	1.0 pep_c + 1.0 glc_D_e -> 1.0 pyr_c + 1.0 g6p_c	0	1000	0	0	0	0	0	0	0	0	0	0	0	-1.49353e-31	0	0	0	0	0	0
GLNS	1.0 atp_c + 1.0 glu_L_c + 1.0 nh4_c -> 1.0 pi_c + 1.0 gln_L_c + 1.0 adp_c + 1.0 h_c	0	1000	0.0075674	0.0075674	0.0075674	0.0181471	0.0181471	0.0181471	0.014954	0.014954	0.014954	0.0118962	0.0118962	0.0118962	0.00754653	0.00754653	0.00754653	0.0100453	0.0100453	0.0100453
GLNabc	1.0 h2o_c + 1.0 gln_L_e + 1.0 atp_c -> 1.0 pi_c + 1.0 gln_L_c + 1.0 adp_c + 1.0 h_c	0	1000	0	0	0	0	0	0	0	0	0	0	0	0	0	0	0	0	0	0
GLUDy	1.0 h2o_c + 1.0 nadp_c + 1.0 glu_L_c <=> 1.0 akg_c + 1.0 nadph_c + 1.0 h_c + 1.0 nh4_c	-1000	1000	-0.153807	-0.153807	-0.153807	-0.36884	-0.36884	-0.36884	-0.30394	-0.30394	-0.30394	-0.24179	-0.24179	-0.24179	-0.153383	-0.153383	-0.153383	-0.204171	-0.204171	-0.204171
GLUN	1.0 h2o_c + 1.0 gln_L_c -> 1.0 nh4_c + 1.0 glu_L_c	0	1000	0	0	2.71424e-15	0	0	-3.1251e-15	0	0	6.09105e-15	0	0	-3.0488e-15	0	0	4.56449e-16	0	0	1.81268e-15
GLUSy	1.0 akg_c + 1.0 nadph_c + 1.0 gln_L_c + 1.0 h_c -> 1.0 nadp_c + 2.0 glu_L_c	0	1000	0	0	2.71424e-15	0	0	-3.79124e-15	0	0	5.64696e-15	0	0	-1.27244e-15	0	0	-4.98516e-16	0	0	1.86819e-15
GLUt2r	1.0 glu_L_e + 1.0 h_e <=> 1.0 h_c + 1.0 glu_L_c	-1000	1000	-8.08582e-30	-2.46519e-30	-2.46519e-30	0	0	0	-4.73317e-30	3.15544e-30	3.15544e-30	-3.9443e-30	-1.97215e-31	-1.97215e-31	0	-2.5638e-30	-2.5638e-30	0	0	0
GND	1.0 6pgc_c + 1.0 nadp_c -> 1.0 co2_c + 1.0 ru5p_D_c + 1.0 nadph_c	0	1000	0	0	1.62824e-15	0	0	-2.01657e-15	0	0	1.57488e-15	0	0	9.33734e-16	0	0	8.93455e-16	0	0	9.83068e-16
H2Ot	1.0 h2o_e <=> 1.0 h2o_c	-1000	1000	-1.54343	-1.54343	-1.54343	-3.70125	-3.70125	-3.70125	-3.05	-3.05	-3.05	-2.42633	-2.42633	-2.42633	-1.53918	-1.53918	-1.53918	-2.04882	-2.04882	-2.04882
ICDHyr	1.0 akg_c + 1.0 co2_c + 1.0 nadph_c <=> 1.0 icit_c + 1.0 nadp_c	-1000	1000	-0.0319299	-0.0319299	-0.0319299	1.73816	1.73816	1.73816	-0.063097	-0.063097	-0.063097	-0.0501949	-0.0501949	-0.0501949	-0.0318418	-0.0318418	-0.0318418	-0.0423851	-0.0423851	-0.0423851
ICL	1.0 icit_c <=> 1.0 succ_c + 1.0 glx_c	-1000	1000	0	0	-1.11986e-16	0.73609	0.73609	0.73609	-0.888849	-0.888849	-0.888849	-0.707097	-0.707097	-0.707097	0	-5.52203e-30	-2.81089e-17	0	0	1.23929e-15
LDH_D	1.0 lac_D_c + 1.0 nad_c <=> 1.0 pyr_c + 1.0 nadh_c + 1.0 h_c	-1000	1000	0	0	0	0	5.25907e-31	5.25907e-31	0	0	0	0	0	0	0	0	0	0	0	0
MALS	1.0 h2o_c + 1.0 glx_c + 1.0 accoa_c -> 1.0 coa_c + 1.0 h_c + 1.0 mal_L_c	0	1000	0	0	-1.11986e-16	0.73609	0.73609	0.73609	0	0	4.17591e-15	0	0	2.10552e-15	0	0	-2.81089e-17	0	0	1.23929e-15
MALt2_2	1.0 mal_L_e + 2.0 h_e -> 2.0 h_c + 1.0 mal_L_c	0	1000	0	0	0	0	0	0	0	0	0	0	0	1.19482e-30	0	0	0	0	0	0
MDH	1.0 nadh_c + 1.0 h_c + 1.0 oaa_c <=> 1.0 mal_L_c + 1.0 nad_c	-1000	1000	-1.89327e-29	2.23972e-16	3.07159e-15	0.543597	0.342553	0.543597	1.7777	1.7777	1.7777	1.41419	1.41419	1.41419	0	0	-5.96022e-16	0.597081	0.597081	0.597081
ME1	1.0 mal_L_c + 1.0 nad_c -> 1.0 pyr_c + 1.0 nadh_c + 1.0 co2_c	0	1000	0	0	3.46988e-15	0	0	0.201045	0	0	6.07717e-15	0	0	1.89584e-15	0	0	1.67076e-16	0	0	1.01239e-15
ME2	1.0 nadp_c + 1.0 mal_L_c -> 1.0 pyr_c + 1.0 co2_c + 1.0 nadph_c	0	1000	0	0	3.07159e-15	0.201045	0	0.201045	5.56369e-15	0	5.56369e-15	0	0	-5.70941e-16	0	0	-5.96022e-16	0	0	1.38787e-15
NADH16	1.0 nadh_c + 4.0 h_c + 1.0 q8_c -> 1.0 q8h2_c + 3.0 h_e + 1.0 nad_c	0	1000	8.20415e-30	-4.07917e-16	-3.27377e-29	1.07864	1.07864	1.07864	0.888849	0.888849	0.888849	0.707097	0.707097	0.707097	0	0	5.1276e-30	0.597081	0.597081	0.597081
NADTRHD	1.0 nadph_c + 1.0 nad_c -> 1.0 nadp_c + 1.0 nadh_c	0	1000	2.07984	2.07984	2.07984	1.55917	0	1.55917	0	0	2.61457	0	0	2.07994	0	0	-2.82673e-15	0.562168	0	0.562168
NH4t	1.0 nh4_e <=> 1.0 nh4_c	-1000	1000	0.161375	0.161375	0.161375	0.386987	0.386987	0.386987	0.318894	0.318894	0.318894	0.253687	0.253687	0.253687	0.16093	0.16093	0.16093	0.214216	0.214216	0.214216
O2t	1.0 o2_e <=> 1.0 o2_c	-1000	1000	0	0	0	0	0	0	0	0	0	0	0	0	0	1.67633e-30	0	0	-1.37709e-16	0
PDH	1.0 pyr_c + 1.0 coa_c + 1.0 nad_c -> 1.0 nadh_c + 1.0 co2_c + 1.0 accoa_c	0	1000	0.142845	0.142845	0.142845	0	0	-3.27545e-15	2.61457	0	2.61457	2.07994	0	2.07994	0	0	1.87567e-15	0	0	0.562168
PFK	1.0 atp_c + 1.0 f6p_c -> 1.0 h_c + 1.0 adp_c + 1.0 fdp_c	0	1000	0	0	-1.26869e-15	0	0	-3.48766e-15	0	0	5.96615e-15	0	0	1.37566e-15	0	0	3.82723e-16	0	0	3.06718e-15
PFL	1.0 pyr_c + 1.0 coa_c -> 1.0 for_c + 1.0 accoa_c	0	1000	0	0	0	0	0	0	0	0	0	0	0	0	0	0	0	0	0	0
PGI	1.0 g6p_c <=> 1.0 f6p_c	-1000	1000	-0.00606694	-0.00606694	-0.00606694	-0.0145489	-0.0145489	-0.0145489	-0.011989	-0.011989	-0.011989	-0.00953744	-0.00953744	-0.00953744	-0.00605021	-0.00605021	-0.00605021	-0.00805353	-0.00805353	-0.00805353
PGK	1.0 atp_c + 1.0 3pg_c <=> 1.0 adp_c + 1.0 13dpg_c	-1000	1000	2.32766	2.32766	2.32766	0.188661	0.188661	0.188661	0.155465	0.155465	0.155465	0.123675	0.123675	0.123675	0.078455	0.078455	0.078455	0.104433	0.104433	0.104433
PGL	1.0 h2o_c + 1.0 6pgl_c -> 1.0 6pgc_c + 1.0 h_c	0	1000	0	0	1.62824e-15	0	0	-2.01657e-15	0	0	1.57488e-15	0	0	9.33734e-16	0	0	8.93455e-16	0	0	9.83068e-16
PGM	1.0 2pg_c <=> 1.0 3pg_c	-1000	1000	-0.326851	-0.326851	-0.326851	0.294832	0.294832	0.294832	0.242955	0.242955	0.242955	0.193275	0.193275	0.193275	0.122607	0.122607	0.122607	0.163204	0.163204	0.163204
PIt2r	1.0 h_e + 1.0 pi_e <=> 1.0 pi_c + 1.0 h_c	-1000	1000	0.108871	0.108871	0.108871	0.261079	0.261079	0.261079	0.21514	0.21514	0.21514	0.171148	0.171148	0.171148	0.10857	0.10857	0.10857	0.14452	0.14452	0.14452
PPC	1.0 pep_c + 1.0 hco3_c -> 1.0 pi_c + 1.0 oaa_c	0	1000	0.084807	0.084807	0.084807	-3.41422e-15	0	-3.41422e-15	0	0	3.84285e-15	0.840416	0.840416	0.840416	0.0845731	0.0845731	0.0845731	0.709658	0.709658	0.709658
PPCK	1.0 atp_c + 1.0 oaa_c -> 1.0 pep_c + 1.0 co2_c + 1.0 adp_c	0	1000	1.7074e-15	0	1.7074e-15	0.331673	0.331673	0.532718	0.273313	0	0.273313	1.46714e-15	0	1.46714e-15	1.22927e-15	0	1.22927e-15	1.98236e-15	0	1.98236e-15
PPS	1.0 h2o_c + 1.0 pyr_c + 1.0 atp_c -> 1.0 pep_c + 1.0 pi_c + 2.0 h_c + 1.0 amp_c	0	1000	0	0	2.71424e-15	0	0	-3.34715e-15	0	0	0.273313	1.05784	1.05784	1.05784	0.2225	0.2225	0.2225	0.893255	0.893255	0.893255
PTAr	1.0 pi_c + 1.0 accoa_c <=> 1.0 coa_c + 1.0 actp_c	-1000	1000	0	0	0	0	0	0	0	0	0	0	0	0	0	-3.35266e-30	-3.35266e-30	0	0	0
PYK	1.0 pep_c + 1.0 h_c + 1.0 adp_c -> 1.0 pyr_c + 1.0 atp_c	0	1000	0.226682	0.226682	0.226682	0	0	0.201045	0	0	6.67391e-15	0	0	4.12431e-16	0	0	2.71701e-16	0	0	8.01958e-16
PYRt2r	1.0 h_e + 1.0 pyr_e <=> 1.0 pyr_c + 1.0 h_c	-1000	1000	0	0	0	0	0	0	-3.15544e-29	8.28304e-30	8.28304e-30	-2.26798e-30	1.18329e-30	1.18329e-30	0	0	0	0	0	0
RPE	1.0 ru5p_D_c <=> 1.0 xu5p_D_c	-1000	1000	-0.920867	-0.920867	-0.920867	-0.0510135	-0.0510135	-0.0510135	-0.0420374	-0.0420374	-0.0420374	-0.0334415	-0.0334415	-0.0334415	-0.0212141	-0.0212141	-0.0212141	-0.0282384	-0.0282384	-0.0282384
RPI	1.0 r5p_c <=> 1.0 ru5p_D_c	-1000	1000	0.428524	0.428524	0.428524	-0.0510135	-0.0510135	-0.0510135	-0.0420374	-0.0420374	-0.0420374	-0.0334415	-0.0334415	-0.0334415	-0.0212141	-0.0212141	-0.0212141	-0.0282384	-0.0282384	-0.0282384
SUCCt2_2	2.0 h_e + 1.0 succ_e -> 1.0 succ_c + 2.0 h_c	0	1000	0	0	5.27691e-15	0	0	-4.73734e-15	0	0	7.41826e-15	0	0	1.54911e-15	0	0	1.13942e-15	0	0	1.05997e-15
SUCCt3	1.0 succ_c + 1.0 h_e -> 1.0 succ_e + 1.0 h_c	0	1000	0	0	5.27691e-15	0	0	-4.73734e-15	0	0	7.41826e-15	0	0	1.54911e-15	0	0	1.13942e-15	0	0	1.05997e-15
SUCDi	1.0 succ_c + 1.0 q8_c -> 1.0 q8h2_c + 1.0 fum_c	0	1000	0	0	1000	0	0	998.921	0	0	999.111	0	0	999.293	0	0	1000	0	0	999.403
SUCOAS	1.0 succ_c + 1.0 coa_c + 1.0 atp_c <=> 1.0 pi_c + 1.0 succoa_c + 1.0 adp_c	-1000	1000	0	-4.07917e-16	0	1.81473	1.81473	1.81473	0	-6.7433e-15	0	0	-1.4795e-15	0	0	3.9443e-30	0	0.597081	0.597081	0.597081
TALA	1.0 s7p_c + 1.0 g3p_c <=> 1.0 e4p_c + 1.0 f6p_c	-1000	1000	-0.455092	-0.455092	0.473941	-0.0126966	-0.0126966	-0.0126966	-0.0104626	-0.0104626	-0.0104626	-0.00832316	-0.00832316	-0.00832316	-0.00527991	-0.00527991	-0.00527991	-0.00702818	-0.00702818	-0.00702818
THD2	1.0 nadh_c + 1.0 nadp_c + 2.0 h_e -> 1.0 nadph_c + 2.0 h_c + 1.0 nad_c	0	1000	0	0	1.08686e-14	0	0	-6.99498e-15	0	0	1.10719e-14	0	0	3.12711e-15	0.474785	0.474785	0.474785	0	0	-3.20924e-17
TKT1	1.0 xu5p_D_c + 1.0 r5p_c <=> 1.0 s7p_c + 1.0 g3p_c	-1000	1000	-0.455092	-0.455092	-0.455092	-0.0126966	-0.0126966	-0.0126966	-0.0104626	-0.0104626	-0.0104626	-0.00832316	-0.00832316	-0.00832316	-0.00527991	-0.00527991	-0.00527991	-0.00702818	-0.00702818	-0.00702818
TKT2	1.0 xu5p_D_c + 1.0 e4p_c <=> 1.0 g3p_c + 1.0 f6p_c	-1000	1000	-0.465775	-0.465775	-0.465775	-0.0383169	-0.0383169	-0.0383169	-0.0315748	-0.0315748	-0.0315748	-0.0251184	-0.0251184	-0.0251184	-0.0159342	-0.0159342	-0.0159342	-0.0212103	-0.0212103	-0.0212103
TPI	1.0 dhap_c <=> 1.0 g3p_c	-1000	1000	-0.929032	-0.929032	-0.929032	-0.0705942	-0.0705942	-0.0705942	-0.0581727	-0.0581727	-0.0581727	-0.0462775	-0.0462775	-0.0462775	-0.0293568	-0.0293568	-0.0293568	-0.0390773	-0.0390773	-0.0390773
SBA	1.0 e4p_c + 1.0 dhap_c -> 1.0 s17dp_c	0	1000	0	0	0.929032	0	0	0	0	0	0	0	0	0	0	0	0	0	0	0
SBP	1.0 h2o_c + 1.0 s17dp_c -> 1.0 pi_c + 1.0 s7p_c	0	1000	0	0	0.929032	0	0	0	0	0	0	0	0	0	0	0	0	0	0	0
PRKA	1.0 ru5p_D_c + 1.0 atp_c -> 1.0 h_c + 1.0 adp_c + 1.0 ru15dp_c	0	1000	1.34939	1.34939	1.34939	0	0	0	0	0	0	0	0	0	0	0	0	0	0	0
RUBISCO	1.0 h2o_c + 1.0 co2_c + 1.0 ru15dp_c -> 2.0 h_c + 2.0 3pg_c	0	1000	1.34939	1.34939	1.34939	0	0	0	0	0	0	0	0	0	0	0	0	0	0	0
ACL	1.0 coa_c + 1.0 atp_c + 1.0 cit_c -> 1.0 pi_c + 1.0 accoa_c + 1.0 oaa_c + 1.0 adp_c	0	0	0	0	0	1.00207	1.00207	1.00207	0.825752	0.825752	0.825752	0.656902	0.656902	0.656902	0	0	0	0	0	0
SUCDH	1.0 fum_c + 1.0 nadh_c + 1.0 h_c -> 1.0 succ_c + 1.0 nad_c	0	0	0	0	0	0	0	-4.68491e-15	0	0	0	0	0	0	0	0	0	0	0	0
OGOR	1.0 co2_c + 1.0 succoa_c + 1.0 h_c + 2.0 fdred_c -> 1.0 akg_c + 2.0 fdox_c + 1.0 coa_c	0	0	0	0	0	1.81473	1.81473	3.3739	0	0	0	0	0	0	0	0	0	0	0	0
CITHL	1.0 icit_c -> 1.0 cit_c	0	0	0	0	0	1.00207	1.00207	1000	0	0	0	0	0	0	0	0	0	0	0	0
ACCOAC	1.0 hco3_c + 1.0 accoa_c + 1.0 atp_c -> 1.0 malcoa_c + 1.0 h_c + 1.0 adp_c + 1.0 pi_c	0	0	0	0	0	0	0	0	0	0	0	0	0	0	0.448557	0.448557	0.448557	1.47911e-31	-2.1995e-16	2.33367e-15
MALCOAR	1.0 malcoa_c + 2.0 nadph_c + 2.0 h_c -> 1.0 3hpp_c + 2.0 nadp_c + 1.0 coa_c	0	0	0	0	0	0	0	0	0	0	0	0	0	0	0.448557	0.448557	0.448557	0	0	2.25826e-15
PPCOAS	1.0 nadph_c + 1.0 coa_c + 1.0 h_c + 1.0 atp_c + 1.0 3hpp_c <=> 1.0 ppi_c + 1.0 nadp_c + 1.0 h2o_c + 1.0 ppcoa_c + 1.0 amp_c	0	0	0	0	0	0	0	0	0	0	0	0	0	0	0.448557	0.448557	0.448557	1.33027e-31	3.57453e-31	2.25826e-15
PPCOAC	1.0 hco3_c + 1.0 ppcoa_c + 1.0 atp_c -> 1.0 pi_c + 1.0 mmcoa_S_c + 1.0 h_c + 1.0 adp_c	0	0	0	0	0	0	0	0	0	0	0	0	0	0	0.448557	0.448557	0.448557	1.33027e-31	3.57453e-31	2.25826e-15
MMCOAE	1.0 mmcoa_S_c -> 1.0 mmcoa_R_c	0	0	0	0	0	0	0	0	0	0	0	0	0	0	0.448557	0.448557	0.448557	1.47911e-31	1.47911e-31	2.25826e-15
MMCOAM	1.0 mmcoa_R_c -> 1.0 succoa_c	0	0	0	0	0	0	0	0	0	0	0	0	0	0	0.448557	0.448557	0.448557	1.47911e-31	1.47911e-31	2.25826e-15
SUCCOAR	1.0 nadph_c + 1.0 succoa_c + 1.0 h_c -> 1.0 nadp_c + 1.0 coa_c + 1.0 sucsal_c	0	0	0	0	0	0	0	0	0	0	0	0	0	0	0.448557	0.448557	0.448557	0.597081	0.597081	0.597081
SSAR	1.0 sucsal_c + 1.0 nadph_c + 1.0 h_c -> 1.0 nadp_c + 1.0 ghb_c	0	0	0	0	0	0	0	0	0	0	0	0	0	0	0.448557	0.448557	0.448557	0.597081	0.597081	0.597081
HB4COAS	1.0 coa_c + 1.0 ghb_c + 1.0 atp_c -> 1.0 ppi_c + 1.0 4hbcoa_c + 1.0 amp_c	0	0	0	0	0	0	0	0	0	0	0	0	0	0	0.448557	0.448557	0.448557	0.597081	0.597081	0.597081
HB4COADH	1.0 4hbcoa_c -> 1.0 h2o_c + 1.0 b2coa_c	0	0	0	0	0	0	0	0	0	0	0	0	0	0	0.448557	0.448557	0.448557	0.597081	0.597081	0.597081
ECOAH1	1.0 h2o_c + 1.0 b2coa_c -> 1.0 3hbcoa_c	0	0	0	0	0	0	0	0	0	0	0	0	0	0	0.448557	0.448557	0.448557	0.597081	0.597081	0.597081
HACD1	1.0 3hbcoa_c + 1.0 nad_c -> 1.0 aacoa_c + 1.0 nadh_c + 1.0 h_c	0	0	0	0	0	0	0	0	0	0	0	0	0	0	0.448557	0.448557	0.448557	0.597081	0.597081	0.597081
ACACT1r	1.0 aacoa_c + 1.0 coa_c -> 2.0 accoa_c	0	0	0	0	0	0	0	0	0	0	0	0	0	0	0.448557	0.448557	0.448557	0.597081	0.597081	0.597081
PYRS	1.0 co2_c + 1.0 accoa_c + 2.0 fdred_c + 1.0 h_c -> 1.0 pyr_c + 2.0 fdox_c + 1.0 coa_c	0	0	0	0	0	0	0	0	4.10999	1.49542	4.10999	3.26958	1.18964	3.26958	0.306105	0.306105	0.306105	1.00454	1.00454	1.56671
PYRC	1.0 hco3_c + 1.0 pyr_c + 1.0 atp_c -> 1.0 pi_c + 1.0 oaa_c + 1.0 h_c + 1.0 adp_c	0	0	0	0	0	0	0	0	1.32975	1.05644	1.32975	0	0	0	0	0	0	0	0	0
MTK	1.0 coa_c + 1.0 mal_L_c + 1.0 atp_c -> 1.0 macoa_S_c + 1.0 pi_c + 1.0 adp_c	0	0	0	0	0	0	0	0	0.888849	0.888849	0.888849	0.707097	0.707097	0.707097	0	0	0	0	0	0
MCL	1.0 macoa_S_c -> 1.0 glx_c + 1.0 accoa_c	0	0	0	0	0	0	0	0	0.888849	0.888849	0.888849	0.707097	0.707097	0.707097	0	0	0	0	0	0
Htpp	1.0 h_e <=> 1.0 h_c	-50	1000	-50	-50	-50	-50	-50	-50	-50	-50	-50	-50	-50	-50	-50	-50	-50	-50	-50	-50
EX_elec_e	1.0 elec_e <=>	-1000	1000	-5.17455	-5.17455	-5.17455	-12.4089	-12.4089	-12.4089	-10.2255	-10.2255	-10.2255	-8.13457	-8.13457	-8.13457	-5.16028	-5.16028	-5.16028	-6.86893	-6.86893	-6.86893
NADPELEC	1.0 nadp_c + 2.0 elec_e + 1.0 h_c -> 1.0 nadph_c	0	1000	2.58728	2.58728	2.58728	4.38972	2.83055	4.38972	1.00275	1.00275	3.61732	0.797707	0.797707	2.87765	2.27403	2.27403	2.27403	2.42992	1.86776	2.42992
FDELEC	1.0 fdox_c + 1.0 elec_e -> 1.0 fdred_c	0	1000	0	0	0	3.62947	3.62947	6.74781	8.21999	2.99084	8.21999	6.53916	2.37927	6.53916	0.61221	0.61221	0.61221	2.00909	2.00909	3.13342
PPA	1.0 ppi_c + 1.0 h2o_c -> 2.0 pi_c + 1.0 h_c	0	1000	0	0	0	0	0	0	0	0	0	0	0	0	0.897113	0.897113	0.897113	0.597081	0.597081	0.597081
HCO3E	1.0 h2o_c + 1.0 co2_c <=> 1.0 hco3_c + 1.0 h_c	-1000	1000	0.084807	0.084807	0.084807	-3.41422e-15	0	-3.41422e-15	1.32975	1.05644	1.32975	0.840416	0.840416	0.840416	0.981686	0.981686	0.981686	0.709658	0.709658	0.709658
